# Supplementary material for: catena-Poly[[tetra­kis(μ2-acetato-κ2 O:O′)dicopper(II)(Cu—Cu)]-μ2-acetato-κ2 O:O′-[bis­[μ2-3-(dimethyl­amino)propan-1-olato]-κ2 N,O:O;κ2 O:N,O-bis­[(tetra­hydro­furan-κO)copper(II)]]-μ2-acetato-κ2 O:O′]
Source: Acta Crystallogr Sect E Struct Rep Online. 2008 Aug 9;64(Pt 9):m1139–40. doi: 10.1107/S1600536808024148 (PMC2960524; doi:10.1107/S1600536808024148)
Supplement: Supplementary file 1 [file e-64-m1139-sup1.cif]

##############################################################################
###                                                                        ###
###        Electronic paper (Acta Crystallographica Section E)             ###
###                                                                        ###
##############################################################################
#                                                                            #
# This CIF contains the data in a paper accepted for publication in Acta     #
# Crystallographica Section E. It conforms to the requirements of Notes      #
# for Authors for Section E, and has been peer reviewed under the auspices   #
# of the IUCr Commission on Journals.                                        #
#                                                                            #
# Full details of the Crystallographic Information File format               #
# are given in the paper "The Crystallographic Information File (CIF):       #
# a New Standard Archive File for Crystallography" by S. R. Hall, F. H.      #
# Allen and I. D. Brown [Acta Cryst. (1991), A47, 655-685].                  #
#                                                                            #
# The current version of the core CIF dictionary is obtainable from          #
# ftp://ftp.iucr.org/pub/cif_core.dic. The current version number is 2.4.    #
#                                                                            #
# Software is freely available for graphical display of the structure(s) in  #
# this CIF.  For information consult the CIF home page http://www.iucr.org/  #
# cif/home.html                                                              #
#                                                                            #
# This file may be used for bona fide research purposes within the           #
# scientific community so long as proper attribution is given to the journal # 
# article from which it was obtained.                                        #
#                                                                            #
##############################################################################
                                             
data_I
_audit_creation_method     SHELXL-97
_chemical_name_systematic
;
<i>catena</i>-Poly[[tetrakis(\m~2~-acetato-
\k^2^<i>O</i>:<i>O</i>')dicopper(II)(Cu---Cu)]-\m~2~-
acetato-\k^2^<i>O</i>:<i>O</i>'-[bis[\m~2~-3-(dimethylamino)propan-1-olato]-
\k^2^<i>N</i>,<i>O</i>:<i>O</i>;\k^2^<i>O</i>:<i>N</i>,<i>O</i>-
bis[(tetrahydrofuran-\k<i>O</i>)copper(II)]]-\m~2~-acetato-
\k^2^<i>O</i>:<i>O</i>']
;
_chemical_name_common     ?
_chemical_formula_moiety     'C30 H58 Cu4 N2 O16'
_chemical_formula_sum     'C30 H58 Cu4 N2 O16'
_chemical_formula_iupac     '[Cu4 (C5 H12 N O)2 (C2 H3 O2)6 (C4 H8 O)2]'
_chemical_formula_weight     956.94
_chemical_melting_point     ?
_symmetry_cell_setting     monoclinic
_symmetry_space_group_name_H-M     'C 2/c'
_symmetry_space_group_name_Hall     '-C 2yc'
loop_
    _symmetry_equiv_pos_as_xyz
    'x, y, z'
    '-x, y, -z+1/2'
    'x+1/2, y+1/2, z'
    '-x+1/2, y+1/2, -z+1/2'
    '-x, -y, -z'
    'x, -y, z-1/2'
    '-x+1/2, -y+1/2, -z'
    'x+1/2, -y+1/2, z-1/2'
_cell_length_a     25.686(5)
_cell_length_b     8.972(5)
_cell_length_c     18.021(5)
_cell_angle_alpha     90
_cell_angle_beta     105.782(5)
_cell_angle_gamma     90
_cell_volume     3996(3)
_cell_formula_units_Z     4
_cell_measurement_reflns_used     2913
_cell_measurement_theta_min     2.36
_cell_measurement_theta_max     26.35
_cell_measurement_temperature     100(2)
_exptl_crystal_description     plate
_exptl_crystal_colour     blue
_exptl_crystal_size_max     0.23
_exptl_crystal_size_mid     0.10
_exptl_crystal_size_min     0.04
_exptl_crystal_density_diffrn     1.590
_exptl_crystal_density_meas     ?
_exptl_crystal_density_method     'not measured'
_exptl_crystal_F_000     1984
_exptl_absorpt_coefficient_mu     2.168
_exptl_absorpt_correction_type     none
_exptl_absorpt_process_details     ?
_exptl_absorpt_correction_T_min     ?
_exptl_absorpt_correction_T_max     ?
_exptl_special_details     ?
_diffrn_ambient_temperature     100(2)
_diffrn_radiation_type     MoK\a
_diffrn_radiation_wavelength     0.71069
_diffrn_radiation_source     'fine-focus sealed tube'
_diffrn_radiation_monochromator     graphite
_diffrn_measurement_device_type     'Bruker SMART CCD area-detector'
_diffrn_measurement_method     '\f and \w'
_diffrn_reflns_number     15315
_diffrn_reflns_av_R_equivalents     0.0929
_diffrn_reflns_av_sigmaI/netI     0.0799
_diffrn_reflns_theta_min     2.35
_diffrn_reflns_theta_max     26.42
_diffrn_reflns_theta_full     26.42
_diffrn_measured_fraction_theta_max     0.995
_diffrn_measured_fraction_theta_full     0.995
_diffrn_reflns_limit_h_min     -32
_diffrn_reflns_limit_h_max     32
_diffrn_reflns_limit_k_min     -11
_diffrn_reflns_limit_k_max     11
_diffrn_reflns_limit_l_min     -22
_diffrn_reflns_limit_l_max     21
_refine_special_details     ?
_reflns_number_total     4093
_reflns_number_gt     3300
_reflns_threshold_expression     I>2\s(I)
_refine_ls_structure_factor_coef     Fsqd
_refine_ls_matrix_type     full
_refine_ls_R_factor_all     0.0932
_refine_ls_R_factor_gt     0.0749
_refine_ls_wR_factor_gt     0.1499
_refine_ls_wR_factor_ref     0.1563
_refine_ls_goodness_of_fit_ref     1.222
_refine_ls_restrained_S_all     1.207
_refine_ls_number_reflns     4093
_refine_ls_number_parameters     268
_refine_ls_number_restraints     167
_refine_ls_hydrogen_treatment     constr
_refine_ls_weighting_scheme     calc
_refine_ls_weighting_details
         'calc w=1/[\s^2^(Fo^2^)+(0.0593P)^2^+6.3428P] where P=(Fo^2^+2Fc^2^)/3'
_atom_sites_solution_hydrogens     geom
_atom_sites_solution_primary     direct
_atom_sites_solution_secondary     difmap
_refine_ls_shift/su_max     0.000
_refine_ls_shift/su_mean     0.000
_refine_diff_density_max     1.168
_refine_diff_density_min     -0.890
_refine_ls_extinction_method     none
_refine_ls_extinction_coef     ?
loop_
    _atom_type_symbol
    _atom_type_description
    _atom_type_scat_dispersion_real
    _atom_type_scat_dispersion_imag
    _atom_type_scat_source
    'C' 'C' 0.0033 0.0016
                         'International Tables Vol C Tables 4.2.6.8 and 6.1.1.4'
    'H' 'H' 0.0000 0.0000
                         'International Tables Vol C Tables 4.2.6.8 and 6.1.1.4'
    'N' 'N' 0.0061 0.0033
                         'International Tables Vol C Tables 4.2.6.8 and 6.1.1.4'
    'O' 'O' 0.0106 0.0060
                         'International Tables Vol C Tables 4.2.6.8 and 6.1.1.4'
    'Cu' 'Cu' 0.3201 1.2651
                         'International Tables Vol C Tables 4.2.6.8 and 6.1.1.4'
_computing_data_collection     'SMART (Bruker, 2001)'
_computing_cell_refinement     'SAINT (Bruker, 2002)'
_computing_data_reduction     'SAINT (Bruker, 2002)'
_computing_structure_solution     'SHELXS97 (Sheldrick, 2008)'
_computing_structure_refinement     'SHELXL97 (Sheldrick, 2008)'
_computing_molecular_graphics     'SHELXTL (Sheldrick, 2008)'
_computing_publication_material     'SHELXTL (Sheldrick, 2008)'
loop_
    _atom_site_type_symbol
    _atom_site_label
    _atom_site_fract_x
    _atom_site_fract_y
    _atom_site_fract_z
    _atom_site_U_iso_or_equiv
    _atom_site_adp_type
    _atom_site_calc_flag
    _atom_site_refinement_flags
    _atom_site_occupancy
    _atom_site_disorder_assembly
    _atom_site_disorder_group
    Cu Cu1 0.30186(3) 0.30456(8) 0.55814(4) 0.0138(2) Uani d . 1 . .
    Cu Cu2 0.45657(3) 0.02909(8) 0.52386(4) 0.0172(2) Uani d . 1 . .
    O O1 0.25020(14) 0.3612(4) 0.4632(2) 0.0151(8) Uani d . 1 . .
    O O2 0.35126(14) 0.2046(5) 0.6459(2) 0.0176(9) Uani d . 1 . .
    O O3 0.38789(15) 0.0922(5) 0.5624(2) 0.0185(9) Uani d . 1 . .
    O O4 0.48175(19) -0.1399(6) 0.5945(3) 0.0396(13) Uani d . 1 . .
    O O5 0.55563(17) -0.1852(5) 0.5562(2) 0.0256(10) Uani d . 1 . .
    O O6 0.42008(17) -0.1147(6) 0.4445(3) 0.0351(12) Uani d . 1 . .
    O O7 0.49313(17) -0.1635(5) 0.4038(3) 0.0291(11) Uani d . 1 . .
    N N1 0.35282(19) 0.4863(5) 0.5650(3) 0.0183(11) Uani d . 1 . .
    C C1 0.3780(3) 0.5304(8) 0.6455(4) 0.0299(15) Uani d . 1 . .
    H H1A 0.4026 0.6114 0.6466 0.045 Uiso calc R 1 . .
    H H1B 0.3973 0.4472 0.6734 0.045 Uiso calc R 1 . .
    H H1C 0.3504 0.5614 0.6689 0.045 Uiso calc R 1 . .
    C C2 0.3966(2) 0.4443(7) 0.5296(4) 0.0238(14) Uani d . 1 . .
    H H2A 0.4181 0.5305 0.5265 0.036 Uiso calc R 1 . .
    H H2B 0.3810 0.4057 0.4787 0.036 Uiso calc R 1 . .
    H H2C 0.4191 0.3694 0.5606 0.036 Uiso calc R 1 . .
    C C3 0.3233(2) 0.6201(7) 0.5256(4) 0.0236(14) Uani d . 1 . .
    H H3A 0.3493 0.6994 0.5275 0.028 Uiso calc R 1 . .
    H H3B 0.2985 0.6534 0.5542 0.028 Uiso calc R 1 . .
    C C4 0.2913(2) 0.5957(7) 0.4414(4) 0.0256(15) Uani d . 1 . .
    H H4A 0.2821 0.6919 0.4168 0.031 Uiso calc R 1 . .
    H H4B 0.3141 0.5439 0.4148 0.031 Uiso calc R 1 . .
    C C5 0.2399(2) 0.5068(7) 0.4328(4) 0.0235(14) Uani d . 1 . .
    H H5A 0.2169 0.5586 0.4591 0.028 Uiso calc R 1 . .
    H H5B 0.2206 0.5005 0.3786 0.028 Uiso calc R 1 . .
    C C6 0.3837(2) 0.1105(7) 0.6289(3) 0.0180(13) Uani d . 1 . .
    C C7 0.4177(3) 0.0192(8) 0.6959(4) 0.0328(17) Uani d . 1 . .
    H H7A 0.4166 -0.0839 0.6813 0.049 Uiso calc R 1 . .
    H H7B 0.4035 0.0299 0.7397 0.049 Uiso calc R 1 . .
    H H7C 0.4544 0.0540 0.7090 0.049 Uiso calc R 1 . .
    C C8 0.5252(2) -0.2083(7) 0.5982(4) 0.0209(13) Uani d . 1 . .
    C C9 0.5405(3) -0.3270(7) 0.6589(4) 0.0319(16) Uani d . 1 . .
    H H9A 0.5155 -0.4085 0.6456 0.048 Uiso calc R 1 . .
    H H9B 0.5394 -0.2866 0.7078 0.048 Uiso calc R 1 . .
    H H9C 0.5764 -0.3620 0.6623 0.048 Uiso calc R 1 . .
    C C10 0.4439(2) -0.1799(7) 0.4023(4) 0.0211(13) Uani d . 1 . .
    C C11 0.4112(3) -0.2912(7) 0.3460(4) 0.0311(16) Uani d . 1 . .
    H H11A 0.3992 -0.3694 0.3738 0.047 Uiso calc R 1 . .
    H H11B 0.4332 -0.3328 0.3158 0.047 Uiso calc R 1 . .
    H H11C 0.3804 -0.2424 0.3126 0.047 Uiso calc R 1 . .
    O O1S 0.25794(16) 0.4312(6) 0.6472(2) 0.0302(10) Uani d DU 1 . .
    C C1S 0.2630(5) 0.3409(16) 0.7175(6) 0.031(2) Uani d PDU 0.608(13) A 1
    H H1S1 0.2811 0.3983 0.7628 0.037 Uiso calc PR 0.608(13) A 1
    H H1S2 0.2843 0.2524 0.7159 0.037 Uiso calc PR 0.608(13) A 1
    C C2S 0.2070(5) 0.2968(15) 0.7220(8) 0.035(2) Uani d PDU 0.608(13) A 1
    H H2S1 0.1953 0.2038 0.6952 0.042 Uiso calc PR 0.608(13) A 1
    H H2S2 0.2054 0.2885 0.7750 0.042 Uiso calc PR 0.608(13) A 1
    C C3S 0.1749(4) 0.4257(14) 0.6819(6) 0.0286(18) Uani d PDU 0.608(13) A 1
    H H3S1 0.1781 0.5108 0.7161 0.034 Uiso calc PR 0.608(13) A 1
    H H3S2 0.1370 0.3998 0.6620 0.034 Uiso calc PR 0.608(13) A 1
    C C4S 0.2002(2) 0.4563(8) 0.6182(4) 0.0272(12) Uani d PDU 0.608(13) A 1
    H H4S1 0.1851 0.3906 0.5749 0.033 Uiso calc PR 0.608(13) A 1
    H H4S2 0.1933 0.5585 0.6007 0.033 Uiso calc PR 0.608(13) A 1
    C C1T 0.2742(8) 0.392(3) 0.7265(8) 0.034(3) Uani d PDU 0.392(13) A 2
    H H1T1 0.2724 0.4753 0.7599 0.041 Uiso calc PR 0.392(13) A 2
    H H1T2 0.3099 0.3474 0.7417 0.041 Uiso calc PR 0.392(13) A 2
    C C2T 0.2304(7) 0.281(2) 0.7224(11) 0.037(3) Uani d PDU 0.392(13) A 2
    H H2T1 0.2230 0.2718 0.7722 0.044 Uiso calc PR 0.392(13) A 2
    H H2T2 0.2410 0.1843 0.7075 0.044 Uiso calc PR 0.392(13) A 2
    C C3T 0.1812(6) 0.337(2) 0.6632(9) 0.030(2) Uani d PDU 0.392(13) A 2
    H H3T1 0.1552 0.3768 0.6881 0.036 Uiso calc PR 0.392(13) A 2
    H H3T2 0.1642 0.2560 0.6293 0.036 Uiso calc PR 0.392(13) A 2
    C C4T 0.2002(2) 0.4563(8) 0.6182(4) 0.0272(12) Uani d PDU 0.392(13) A 2
    H H4T1 0.1874 0.4401 0.5630 0.033 Uiso calc PR 0.392(13) A 2
    H H4T2 0.1899 0.5551 0.6307 0.033 Uiso calc PRU 0.392(13) A 2
loop_
    _atom_site_aniso_label
    _atom_site_aniso_U_11
    _atom_site_aniso_U_22
    _atom_site_aniso_U_33
    _atom_site_aniso_U_12
    _atom_site_aniso_U_13
    _atom_site_aniso_U_23
    Cu1 0.0061(3) 0.0192(4) 0.0153(4) 0.0016(3) 0.0012(3) -0.0012(3)
    Cu2 0.0079(3) 0.0222(4) 0.0218(4) 0.0048(3) 0.0045(3) 0.0020(3)
    O1 0.0100(18) 0.015(2) 0.017(2) 0.0006(16) -0.0010(16) 0.0048(17)
    O2 0.0077(19) 0.026(2) 0.017(2) 0.0038(16) 0.0001(16) -0.0036(18)
    O3 0.0070(18) 0.032(3) 0.016(2) 0.0028(17) 0.0023(16) 0.0001(18)
    O4 0.028(3) 0.043(3) 0.056(3) 0.021(2) 0.026(3) 0.028(3)
    O5 0.018(2) 0.035(3) 0.026(2) 0.0129(19) 0.0088(19) 0.008(2)
    O6 0.013(2) 0.044(3) 0.050(3) -0.006(2) 0.010(2) -0.022(3)
    O7 0.017(2) 0.045(3) 0.025(2) -0.003(2) 0.0047(19) -0.010(2)
    N1 0.012(2) 0.021(3) 0.024(3) -0.002(2) 0.007(2) -0.003(2)
    C1 0.025(3) 0.035(4) 0.024(4) -0.004(3) -0.004(3) -0.007(3)
    C2 0.013(3) 0.024(4) 0.037(4) 0.001(2) 0.011(3) -0.002(3)
    C3 0.014(3) 0.020(3) 0.035(4) 0.001(2) 0.002(3) -0.001(3)
    C4 0.016(3) 0.019(3) 0.039(4) -0.003(2) 0.002(3) 0.009(3)
    C5 0.013(3) 0.027(4) 0.028(3) 0.000(2) 0.001(3) 0.002(3)
    C6 0.007(3) 0.022(3) 0.023(3) -0.003(2) 0.000(2) 0.001(3)
    C7 0.027(4) 0.044(4) 0.027(4) 0.021(3) 0.007(3) 0.010(3)
    C8 0.018(3) 0.022(3) 0.020(3) -0.001(2) 0.001(2) 0.000(3)
    C9 0.027(4) 0.028(4) 0.042(4) 0.010(3) 0.012(3) 0.014(3)
    C10 0.018(3) 0.018(3) 0.025(3) 0.003(2) 0.003(3) 0.007(3)
    C11 0.030(4) 0.026(4) 0.033(4) -0.004(3) 0.001(3) -0.002(3)
    O1S 0.0107(18) 0.057(3) 0.024(2) 0.0075(19) 0.0063(17) -0.003(2)
    C1S 0.014(4) 0.055(5) 0.021(4) 0.011(4) 0.000(3) -0.002(4)
    C2S 0.020(4) 0.049(5) 0.034(4) 0.005(4) 0.006(4) 0.010(3)
    C3S 0.012(3) 0.042(4) 0.032(4) 0.002(3) 0.007(3) 0.002(4)
    C4S 0.011(2) 0.041(3) 0.029(2) 0.008(2) 0.0047(19) 0.004(2)
    C1T 0.015(4) 0.060(6) 0.023(4) 0.008(4) -0.002(4) -0.003(5)
    C2T 0.025(5) 0.052(5) 0.030(5) 0.008(5) 0.001(4) 0.008(4)
    C3T 0.015(4) 0.045(5) 0.030(4) 0.004(4) 0.006(4) 0.003(4)
    C4T 0.011(2) 0.041(3) 0.029(2) 0.008(2) 0.0047(19) 0.004(2)
_geom_special_details     ?
loop_
    _geom_bond_atom_site_label_1
    _geom_bond_atom_site_label_2
    _geom_bond_site_symmetry_2
    _geom_bond_distance
    _geom_bond_publ_flag
    Cu1 O1 . 1.926(4) ?
    Cu1 O2 . 1.956(4) ?
    Cu1 O1 7_556 1.967(4) ?
    Cu1 N1 . 2.074(5) ?
    Cu2 O6 . 1.965(5) ?
    Cu2 O4 . 1.972(5) ?
    Cu2 O5 5_656 1.974(4) ?
    Cu2 O7 5_656 1.977(4) ?
    Cu2 O3 . 2.141(4) ?
    Cu2 Cu2 5_656 2.6520(14) ?
    O1 C5 . 1.414(7) ?
    O1 Cu1 7_556 1.967(4) ?
    O2 C6 . 1.280(7) ?
    O3 C6 . 1.243(7) ?
    O4 C8 . 1.260(7) ?
    O5 C8 . 1.244(7) ?
    O5 Cu2 5_656 1.974(4) ?
    O6 C10 . 1.244(7) ?
    O7 C10 . 1.265(7) ?
    O7 Cu2 5_656 1.977(4) ?
    N1 C1 . 1.473(8) ?
    N1 C2 . 1.485(7) ?
    N1 C3 . 1.492(8) ?
    C1 H1A . 0.9600 ?
    C1 H1B . 0.9600 ?
    C1 H1C . 0.9600 ?
    C2 H2A . 0.9600 ?
    C2 H2B . 0.9600 ?
    C2 H2C . 0.9600 ?
    C3 C4 . 1.532(9) ?
    C3 H3A . 0.9700 ?
    C3 H3B . 0.9700 ?
    C4 C5 . 1.514(8) ?
    C4 H4A . 0.9700 ?
    C4 H4B . 0.9700 ?
    C5 H5A . 0.9700 ?
    C5 H5B . 0.9700 ?
    C6 C7 . 1.522(8) ?
    C7 H7A . 0.9600 ?
    C7 H7B . 0.9600 ?
    C7 H7C . 0.9600 ?
    C8 C9 . 1.501(8) ?
    C9 H9A . 0.9600 ?
    C9 H9B . 0.9600 ?
    C9 H9C . 0.9600 ?
    C10 C11 . 1.506(9) ?
    C11 H11A . 0.9600 ?
    C11 H11B . 0.9600 ?
    C11 H11C . 0.9600 ?
    O1S C1T . 1.420(13) ?
    O1S C4S . 1.449(6) ?
    O1S C1S . 1.480(10) ?
    C1S C2S . 1.514(12) ?
    C1S H1S1 . 0.9700 ?
    C1S H1S2 . 0.9700 ?
    C2S C3S . 1.489(11) ?
    C2S H2S1 . 0.9700 ?
    C2S H2S2 . 0.9700 ?
    C3S C4S . 1.493(10) ?
    C3S H3S1 . 0.9700 ?
    C3S H3S2 . 0.9700 ?
    C4S H4S1 . 0.9700 ?
    C4S H4S2 . 0.9700 ?
    C1T C2T . 1.487(14) ?
    C1T H1T1 . 0.9700 ?
    C1T H1T2 . 0.9700 ?
    C2T C3T . 1.499(14) ?
    C2T H2T1 . 0.9700 ?
    C2T H2T2 . 0.9700 ?
    C3T H3T1 . 0.9700 ?
    C3T H3T2 . 0.9700 ?
loop_
    _geom_angle_atom_site_label_1
    _geom_angle_atom_site_label_2
    _geom_angle_atom_site_label_3
    _geom_angle_site_symmetry_1
    _geom_angle_site_symmetry_3
    _geom_angle
    _geom_angle_publ_flag
    O1 Cu1 O2 . . 167.93(17) ?
    O1 Cu1 O1 . 7_556 75.99(18) ?
    O2 Cu1 O1 . 7_556 93.93(16) ?
    O1 Cu1 N1 . . 96.69(18) ?
    O2 Cu1 N1 . . 93.02(18) ?
    O1 Cu1 N1 7_556 . 172.24(18) ?
    O6 Cu2 O4 . . 88.5(2) ?
    O6 Cu2 O5 . 5_656 89.1(2) ?
    O4 Cu2 O5 . 5_656 167.51(18) ?
    O6 Cu2 O7 . 5_656 167.87(18) ?
    O4 Cu2 O7 . 5_656 90.1(2) ?
    O5 Cu2 O7 5_656 5_656 89.7(2) ?
    O6 Cu2 O3 . . 97.94(17) ?
    O4 Cu2 O3 . . 98.52(17) ?
    O5 Cu2 O3 5_656 . 93.94(16) ?
    O7 Cu2 O3 5_656 . 94.19(17) ?
    O6 Cu2 Cu2 . 5_656 84.91(13) ?
    O4 Cu2 Cu2 . 5_656 84.33(13) ?
    O5 Cu2 Cu2 5_656 5_656 83.26(12) ?
    O7 Cu2 Cu2 5_656 5_656 82.96(13) ?
    O3 Cu2 Cu2 . 5_656 176.00(12) ?
    C5 O1 Cu1 . . 126.8(4) ?
    C5 O1 Cu1 . 7_556 125.3(3) ?
    Cu1 O1 Cu1 . 7_556 104.01(18) ?
    C6 O2 Cu1 . . 115.5(4) ?
    C6 O3 Cu2 . . 130.0(4) ?
    C8 O4 Cu2 . . 122.6(4) ?
    C8 O5 Cu2 . 5_656 124.2(4) ?
    C10 O6 Cu2 . . 122.5(4) ?
    C10 O7 Cu2 . 5_656 123.7(4) ?
    C1 N1 C2 . . 108.1(5) ?
    C1 N1 C3 . . 106.4(5) ?
    C2 N1 C3 . . 110.3(5) ?
    C1 N1 Cu1 . . 111.7(4) ?
    C2 N1 Cu1 . . 108.3(4) ?
    C3 N1 Cu1 . . 111.9(3) ?
    N1 C1 H1A . . 109.5 ?
    N1 C1 H1B . . 109.5 ?
    H1A C1 H1B . . 109.5 ?
    N1 C1 H1C . . 109.5 ?
    H1A C1 H1C . . 109.5 ?
    H1B C1 H1C . . 109.5 ?
    N1 C2 H2A . . 109.5 ?
    N1 C2 H2B . . 109.5 ?
    H2A C2 H2B . . 109.5 ?
    N1 C2 H2C . . 109.5 ?
    H2A C2 H2C . . 109.5 ?
    H2B C2 H2C . . 109.5 ?
    N1 C3 C4 . . 115.0(5) ?
    N1 C3 H3A . . 108.5 ?
    C4 C3 H3A . . 108.5 ?
    N1 C3 H3B . . 108.5 ?
    C4 C3 H3B . . 108.5 ?
    H3A C3 H3B . . 107.5 ?
    C5 C4 C3 . . 113.2(5) ?
    C5 C4 H4A . . 108.9 ?
    C3 C4 H4A . . 108.9 ?
    C5 C4 H4B . . 108.9 ?
    C3 C4 H4B . . 108.9 ?
    H4A C4 H4B . . 107.7 ?
    O1 C5 C4 . . 112.4(5) ?
    O1 C5 H5A . . 109.1 ?
    C4 C5 H5A . . 109.1 ?
    O1 C5 H5B . . 109.1 ?
    C4 C5 H5B . . 109.1 ?
    H5A C5 H5B . . 107.9 ?
    O3 C6 O2 . . 123.4(5) ?
    O3 C6 C7 . . 120.8(5) ?
    O2 C6 C7 . . 115.8(5) ?
    C6 C7 H7A . . 109.5 ?
    C6 C7 H7B . . 109.5 ?
    H7A C7 H7B . . 109.5 ?
    C6 C7 H7C . . 109.5 ?
    H7A C7 H7C . . 109.5 ?
    H7B C7 H7C . . 109.5 ?
    O5 C8 O4 . . 125.5(6) ?
    O5 C8 C9 . . 118.6(5) ?
    O4 C8 C9 . . 115.9(5) ?
    C8 C9 H9A . . 109.5 ?
    C8 C9 H9B . . 109.5 ?
    H9A C9 H9B . . 109.5 ?
    C8 C9 H9C . . 109.5 ?
    H9A C9 H9C . . 109.5 ?
    H9B C9 H9C . . 109.5 ?
    O6 C10 O7 . . 125.9(6) ?
    O6 C10 C11 . . 116.5(5) ?
    O7 C10 C11 . . 117.6(6) ?
    C10 C11 H11A . . 109.5 ?
    C10 C11 H11B . . 109.5 ?
    H11A C11 H11B . . 109.5 ?
    C10 C11 H11C . . 109.5 ?
    H11A C11 H11C . . 109.5 ?
    H11B C11 H11C . . 109.5 ?
    C1T O1S C4S . . 113.2(10) ?
    C4S O1S C1S . . 103.7(6) ?
    O1S C1S C2S . . 109.0(8) ?
    O1S C1S H1S1 . . 109.9 ?
    C2S C1S H1S1 . . 109.9 ?
    O1S C1S H1S2 . . 109.9 ?
    C2S C1S H1S2 . . 109.9 ?
    H1S1 C1S H1S2 . . 108.3 ?
    C3S C2S C1S . . 100.4(9) ?
    C3S C2S H2S1 . . 111.7 ?
    C1S C2S H2S1 . . 111.7 ?
    C3S C2S H2S2 . . 111.7 ?
    C1S C2S H2S2 . . 111.7 ?
    H2S1 C2S H2S2 . . 109.5 ?
    C2S C3S C4S . . 102.4(8) ?
    C2S C3S H3S1 . . 111.3 ?
    C4S C3S H3S1 . . 111.3 ?
    C2S C3S H3S2 . . 111.3 ?
    C4S C3S H3S2 . . 111.3 ?
    H3S1 C3S H3S2 . . 109.2 ?
    O1S C4S C3S . . 108.2(6) ?
    O1S C4S H4S1 . . 110.1 ?
    C3S C4S H4S1 . . 110.1 ?
    O1S C4S H4S2 . . 110.1 ?
    C3S C4S H4S2 . . 110.1 ?
    H4S1 C4S H4S2 . . 108.4 ?
    O1S C1T C2T . . 96.0(13) ?
    O1S C1T H1T1 . . 112.5 ?
    C2T C1T H1T1 . . 112.5 ?
    O1S C1T H1T2 . . 112.5 ?
    C2T C1T H1T2 . . 112.5 ?
    H1T1 C1T H1T2 . . 110.1 ?
    C1T C2T C3T . . 107.0(14) ?
    C1T C2T H2T1 . . 110.3 ?
    C3T C2T H2T1 . . 110.3 ?
    C1T C2T H2T2 . . 110.3 ?
    C3T C2T H2T2 . . 110.3 ?
    H2T1 C2T H2T2 . . 108.6 ?
    C2T C3T H3T1 . . 110.4 ?
    C2T C3T H3T2 . . 110.4 ?
    H3T1 C3T H3T2 . . 108.6 ?
loop_
    _geom_torsion_atom_site_label_1
    _geom_torsion_atom_site_label_2
    _geom_torsion_atom_site_label_3
    _geom_torsion_atom_site_label_4
    _geom_torsion_site_symmetry_1
    _geom_torsion_site_symmetry_2
    _geom_torsion_site_symmetry_3
    _geom_torsion_site_symmetry_4
    _geom_torsion
    _geom_torsion_publ_flag
    O2 Cu1 O1 C5 . . . . -167.5(7) ?
    O1 Cu1 O1 C5 7_556 . . . 158.4(5) ?
    N1 Cu1 O1 C5 . . . . -24.2(5) ?
    O2 Cu1 O1 Cu1 . . . 7_556 34.0(8) ?
    O1 Cu1 O1 Cu1 7_556 . . 7_556 0.0010(10)
                                           ?
    N1 Cu1 O1 Cu1 . . . 7_556 177.36(19) ?
    O1 Cu1 O2 C6 . . . . 49.2(9) ?
    O1 Cu1 O2 C6 7_556 . . . 82.2(4) ?
    N1 Cu1 O2 C6 . . . . -94.4(4) ?
    O6 Cu2 O3 C6 . . . . 136.6(5) ?
    O4 Cu2 O3 C6 . . . . 46.9(6) ?
    O5 Cu2 O3 C6 5_656 . . . -133.8(5) ?
    O7 Cu2 O3 C6 5_656 . . . -43.8(5) ?
    O6 Cu2 O4 C8 . . . . 88.2(6) ?
    O5 Cu2 O4 C8 5_656 . . . 9.5(14) ?
    O7 Cu2 O4 C8 5_656 . . . -79.7(6) ?
    O3 Cu2 O4 C8 . . . . -174.0(5) ?
    Cu2 Cu2 O4 C8 5_656 . . . 3.2(5) ?
    O4 Cu2 O6 C10 . . . . -84.5(5) ?
    O5 Cu2 O6 C10 5_656 . . . 83.3(5) ?
    O7 Cu2 O6 C10 5_656 . . . -0.9(14) ?
    O3 Cu2 O6 C10 . . . . 177.1(5) ?
    Cu2 Cu2 O6 C10 5_656 . . . 0.0(5) ?
    O1 Cu1 N1 C1 . . . . 146.9(4) ?
    O2 Cu1 N1 C1 . . . . -40.3(4) ?
    O1 Cu1 N1 C2 . . . . -94.2(4) ?
    O2 Cu1 N1 C2 . . . . 78.7(4) ?
    O1 Cu1 N1 C3 . . . . 27.7(4) ?
    O2 Cu1 N1 C3 . . . . -159.5(4) ?
    C1 N1 C3 C4 . . . . -176.8(5) ?
    C2 N1 C3 C4 . . . . 66.2(6) ?
    Cu1 N1 C3 C4 . . . . -54.5(6) ?
    N1 C3 C4 C5 . . . . 74.3(7) ?
    Cu1 O1 C5 C4 . . . . 41.8(7) ?
    Cu1 O1 C5 C4 7_556 . . . -164.1(4) ?
    C3 C4 C5 O1 . . . . -62.2(7) ?
    Cu2 O3 C6 O2 . . . . 148.6(4) ?
    Cu2 O3 C6 C7 . . . . -31.7(8) ?
    Cu1 O2 C6 O3 . . . . 6.6(7) ?
    Cu1 O2 C6 C7 . . . . -173.2(4) ?
    Cu2 O5 C8 O4 5_656 . . . 2.4(9) ?
    Cu2 O5 C8 C9 5_656 . . . -177.7(4) ?
    Cu2 O4 C8 O5 . . . . -4.3(10) ?
    Cu2 O4 C8 C9 . . . . 175.8(5) ?
    Cu2 O6 C10 O7 . . . . -0.3(9) ?
    Cu2 O6 C10 C11 . . . . 177.8(4) ?
    Cu2 O7 C10 O6 5_656 . . . 0.6(9) ?
    Cu2 O7 C10 C11 5_656 . . . -177.5(4) ?
    C1T O1S C1S C2S . . . . 127(4) ?
    C4S O1S C1S C2S . . . . 7.9(13) ?
    O1S C1S C2S C3S . . . . -29.8(14) ?
    C1S C2S C3S C4S . . . . 38.9(12) ?
    C1T O1S C4S C3S . . . . -2.4(15) ?
    C1S O1S C4S C3S . . . . 17.8(10) ?
    C2S C3S C4S O1S . . . . -37.0(11) ?
    C4S O1S C1T C2T . . . . 45.5(19) ?
    C1S O1S C1T C2T . . . . -22(3) ?
    O1S C1T C2T C3T . . . . -34(2) ?
data_global
_journal_date_recd_electronic     2008-06-18
_journal_date_accepted     2008-07-29
_journal_name_full     'Acta Crystallographica, Section E'
_journal_year     2008
_journal_volume     64
_journal_issue      9
_journal_page_first     m1139
_journal_page_last     m1140
_journal_paper_category     QM
_journal_coeditor_code     BH2182
_publ_contact_author_name     'Mazhar, Muhammad'
_publ_contact_author_address
;
Department of Chemistry
Quaid-i-Azam University, Islamabad
45320-Pakistan
;
_publ_contact_author_email     mazhar42pk@yahoo.com
_publ_contact_author_fax     ?
_publ_contact_author_phone     ?
_publ_section_title
;\
<i>catena</i>-Poly[[tetrakis(\m~2~-acetato-\k^2^<i>O</i>:<i>O</i>')dicopper(II)\
(Cu---Cu)]-\m~2~-acetato-\k^2^<i>O</i>:<i>O</i>'-[bis[\m~2~-3-\
(dimethylamino)propan-1-olato]-\k^2^<i>N</i>,<i>O</i>:<i>O</i>;\
\k^2^<i>O</i>:<i>N</i>,<i>O</i>-bis[(tetrahydrofuran-\k<i>O</i>)copper(II)]]\
-\m~2~-acetato-\k^2^<i>O</i>:<i>O</i>']
;
loop_
    _publ_author_name
    _publ_author_address
    "Shahid, Muhammad"
;
Department of Chemistry
Quaid-i-Azam University
Islamabad 45320
Pakistan
;
    "Mazhar, Muhammad"
;
Department of Chemistry
Quaid-i-Azam University
Islamabad 45320
Pakistan
;
    "Helliwell, Madeleine"
;
The School of Chemistry
The University of Manchester
Oxford Road
Manchester M13 9PL
England
;
    "Akhtar, Javeed"
;
The School of Chemistry
The University of Manchester
Oxford Road
Manchester M13 9PL
England
;
    "Ahmad, Kibriya"
;
The School of Chemistry
The University of Manchester
Oxford Road
Manchester M13 9PL
England
;
