# Supplementary material for: catena-Poly[[tetra­kis(μ2-acetato-κ2 O:O′)dicopper(II)(Cu—Cu)]-μ2-acetato-κ2 O:O′-[bis­[μ2-3-(dimethyl­amino)propan-1-olato]-κ2 N,O:O;κ2 O:N,O-bis­[(tetra­hydro­furan-κO)copper(II)]]-μ2-acetato-κ2 O:O′]
Source: Acta Crystallogr Sect E Struct Rep Online. 2008 Aug 9;64(Pt 9):m1139–40. doi: 10.1107/S1600536808024148 (PMC2960524; doi:10.1107/S1600536808024148)
Supplement: Supplementary file 2 [file e-64-m1139-Isup2.hkl]

# 
# h,k,l, Fc-squared, Fo-squared, sigma(Fo-squared) and status flag 
# 
data_I
_shelx_title '                                    s2653m in C2/c' 
_shelx_refln_list_code          4 
_shelx_F_calc_maximum      581.38 
_exptl_crystal_F_000      1984.00 
_reflns_d_resolution_high  0.7987 
 
loop_ 
 _symmetry_equiv_pos_as_xyz 
 'x, y, z' 
 '-x, y, -z+1/2' 
 'x+1/2, y+1/2, z' 
 '-x+1/2, y+1/2, -z+1/2' 
 '-x, -y, -z' 
 'x, -y, z-1/2' 
 '-x+1/2, -y+1/2, -z' 
 'x+1/2, -y+1/2, z-1/2' 
 
_cell_length_a    25.6860 
_cell_length_b     8.9720 
_cell_length_c    18.0210 
_cell_angle_alpha  90.000 
_cell_angle_beta  105.782 
_cell_angle_gamma  90.000 
 
_shelx_F_squared_multiplier     1.000 
 
loop_ 
 _refln_index_h 
 _refln_index_k 
 _refln_index_l 
 _refln_F_squared_calc 
 _refln_F_squared_meas 
 _refln_F_squared_sigma 
 _refln_observed_status 
   6   0   0    11634.92    14755.45    596.66 o 
   8   0   0    32252.67    40329.50   1452.79 o 
  10   0   0      124.26      274.75    222.13 o 
  12   0   0    49417.71    59266.60   2527.00 o 
  14   0   0    19971.41    23029.54    646.41 o 
  16   0   0     4223.24     5651.87    430.09 o 
  18   0   0    15729.39    18973.84    669.62 o 
  20   0   0    65972.77    71390.56   3215.56 o 
  22   0   0      317.63      542.01    508.44 o 
  24   0   0    12048.20    11687.42   1392.99 o 
  26   0   0    13626.56    12558.91   1238.30 o 
  28   0   0     2158.92     1366.45    514.13 o 
  30   0   0      183.61      442.85    354.12 o 
   1   1   0   100990.91   115055.95   4265.63 o 
   3   1   0   101885.37   120341.55   3582.94 o 
   5   1   0      116.65      231.13    124.76 o 
   7   1   0     3551.11     4227.25    164.07 o 
   9   1   0    24437.59    28413.85    742.60 o 
  11   1   0    13156.85    15763.96    424.47 o 
  13   1   0    10295.85    12766.12    360.12 o 
  15   1   0     7890.07     8178.17    315.20 o 
  17   1   0     1563.48     2214.29    277.44 o 
  19   1   0     2456.53     3266.24    335.92 o 
  21   1   0     1803.99     2236.61    319.98 o 
  23   1   0    15530.04    15580.50    784.10 o 
  25   1   0     5120.25     5840.89    592.97 o 
  27   1   0     3177.60     4074.84    787.44 o 
  29   1   0     1063.15     1245.17    359.89 o 
   0   2   0     7298.20     6635.37    288.05 o 
   2   2   0    14816.88    13810.08    550.34 o 
   4   2   0     5718.58     6306.62    185.71 o 
   6   2   0    24240.10    27820.55    660.34 o 
   8   2   0     9034.15     9712.33    324.54 o 
  10   2   0    46311.45    50786.30   1367.88 o 
  12   2   0     1311.15     1805.45    260.94 o 
  14   2   0    26909.23    28470.55    995.86 o 
  16   2   0     4920.34     5810.03    364.36 o 
  18   2   0     9759.27    10306.51    488.01 o 
  20   2   0      613.56      836.65    269.74 o 
  22   2   0    15742.65    15761.51    815.21 o 
  24   2   0    10094.97     9669.48    668.72 o 
  26   2   0     1331.86     2011.97    378.97 o 
  28   2   0     7950.15     7946.95    834.68 o 
  30   2   0     5109.87     4545.27    678.71 o 
   1   3   0     1071.61      917.28    144.39 o 
   3   3   0     5990.43     5915.26    291.54 o 
   5   3   0    37462.10    38474.69   1070.77 o 
   7   3   0    99155.45   109528.94   2005.42 o 
   9   3   0     6357.73     6444.89    362.72 o 
  11   3   0     1671.33     1595.79    262.00 o 
  13   3   0    61024.09    62065.99   1647.72 o 
  15   3   0      103.84        7.22    214.61 o 
  17   3   0     9183.94     9087.72    449.95 o 
  19   3   0       42.74      133.13    292.65 o 
  21   3   0    18950.54    18593.48    724.88 o 
  23   3   0     2130.24     2347.75    408.83 o 
  25   3   0    31480.23    28913.96   1544.63 o 
  27   3   0      836.01     1600.75    436.82 o 
  29   3   0      599.24     1179.38    522.74 o 
   0   4   0     2690.92     2676.78    376.77 o 
   2   4   0     2155.00     2008.46    255.05 o 
   4   4   0       53.02      215.99    218.11 o 
   6   4   0      537.85      511.73    216.23 o 
   8   4   0    12424.99    11752.01    349.45 o 
  10   4   0    13538.66    14064.65    445.01 o 
  12   4   0    25409.31    26258.86    668.95 o 
  14   4   0      201.55       39.49    224.40 o 
  16   4   0     5752.67     6125.27    493.95 o 
  18   4   0      826.39      869.25    350.90 o 
  20   4   0    10196.99    10333.04    591.05 o 
  22   4   0     6368.08     6028.38    543.33 o 
  24   4   0     1441.47     2106.89    545.16 o 
  26   4   0     3258.01     4262.68    472.03 o 
  28   4   0     1160.14      915.19    317.79 o 
   1   5   0     1926.01     1822.80    250.41 o 
   3   5   0    37305.14    35825.17   1351.00 o 
   5   5   0      160.25       52.61    187.02 o 
   7   5   0      683.72      624.82    202.37 o 
   9   5   0    14942.24    15334.86    478.69 o 
  11   5   0    29970.26    28497.71    637.16 o 
  13   5   0     5889.43     6033.66    402.76 o 
  15   5   0    19379.40    18938.88   1356.41 o 
  17   5   0     5110.86     5456.59    514.02 o 
  19   5   0     1112.72      999.55    337.38 o 
  21   5   0      737.14      769.66    352.44 o 
  23   5   0    12964.22    11877.52    839.05 o 
  25   5   0     4245.21     4580.78    476.18 o 
  27   5   0      166.20      917.38    269.88 o 
   0   6   0    29957.81    29820.90   1706.74 o 
   2   6   0     2707.06     3076.46    277.36 o 
   4   6   0    10127.77     9370.90    377.11 o 
   6   6   0      987.30     1314.22    243.38 o 
   8   6   0     7458.14     7097.29    416.15 o 
  10   6   0     4814.74     4673.34    381.33 o 
  12   6   0     3320.93     3019.75    407.42 o 
  14   6   0        4.44       27.33    296.98 o 
  16   6   0      946.46      534.38    329.92 o 
  18   6   0     1889.03     1866.71    387.52 o 
  20   6   0     8843.80     8248.08    609.64 o 
  22   6   0     1104.73     1269.99    367.35 o 
  24   6   0      420.15     1184.79    332.08 o 
  26   6   0      770.20     1567.27    330.25 o 
   1   7   0     2601.15     2684.55    308.45 o 
   3   7   0       23.33      -16.85    228.04 o 
   5   7   0     4093.95     4730.99    355.66 o 
   7   7   0     9646.14     8876.71    469.21 o 
   9   7   0     1220.32      845.35    345.37 o 
  11   7   0     1335.15     1549.22    367.00 o 
  13   7   0     2801.01     3065.16    428.27 o 
  15   7   0     2032.11     1375.52    437.30 o 
  17   7   0      598.92      495.18    355.68 o 
  19   7   0      111.60      283.63    310.36 o 
  21   7   0     2710.73     3267.58    668.65 o 
  23   7   0      189.48      919.63    310.53 o 
   0   8   0     7263.72     7361.09    696.83 o 
   2   8   0     1797.91     1801.23    294.94 o 
   4   8   0      416.01      236.24    263.59 o 
   6   8   0     1599.28     1898.81    453.76 o 
   8   8   0     8861.77     8422.56    649.43 o 
  10   8   0     6169.72     6182.35    620.17 o 
  12   8   0     6522.13     5922.69    610.86 o 
  14   8   0      193.16      544.51    350.88 o 
  16   8   0      518.26      776.85    330.44 o 
  18   8   0     2016.16     2728.64    477.82 o 
  20   8   0     6050.76     5459.47    598.95 o 
   1   9   0        2.35      -20.34    329.63 o 
   3   9   0        1.43      504.57    320.89 o 
   5   9   0     1767.25     1261.26    543.87 o 
   7   9   0       37.83     -172.77    287.73 o 
   9   9   0      978.81     1430.17    372.46 o 
  11   9   0      116.25      763.95    324.59 o 
  13   9   0        9.20      329.52    261.67 o 
  15   9   0      803.99     1652.72    376.54 o 
  17   9   0      134.05     1101.10    315.36 o 
   0  10   0     6587.15     7626.19    837.92 o 
   2  10   0     3601.58     4951.68    745.03 o 
   4  10   0      313.53     1208.72    506.54 o 
   6  10   0      333.70     1022.03    382.58 o 
   8  10   0     2784.00     3090.85    545.56 o 
  10  10   0     3780.42     4667.74    656.14 o 
  12  10   0     1384.55     1999.91    485.11 o 
  14  10   0     1506.22     2687.40    796.21 o 
   5  11   0     4044.95     4972.55    608.52 o 
 -31   1   1     2357.58     2916.80    524.91 o 
 -29   1   1     3628.55     3942.10    839.26 o 
 -27   1   1     3359.03     3782.07    484.12 o 
 -25   1   1        9.24      280.78    290.38 o 
 -23   1   1     9686.54     9827.59    541.65 o 
 -21   1   1    28031.94    30679.53   1602.39 o 
 -19   1   1    23858.55    24867.71    933.78 o 
 -17   1   1      368.87      471.56    219.42 o 
 -15   1   1     6662.62     7603.60    302.55 o 
 -13   1   1     3393.02     3082.84    256.57 o 
 -11   1   1    21173.18    25626.30    638.57 o 
  -9   1   1     1953.37     3549.12    246.65 o 
  -7   1   1     2472.98     3264.63    189.30 o 
  -5   1   1       89.14      168.38    113.33 o 
  -3   1   1    45090.60    51012.17   1838.99 o 
  -1   1   1   110736.15   128261.66   8156.26 o 
   1   1   1    49136.62    52737.00   1424.11 o 
   3   1   1      568.30      588.54    102.12 o 
   5   1   1     8760.23     9781.69    226.43 o 
   7   1   1    16234.68    18211.72    444.28 o 
   9   1   1     7119.63     8545.47    267.69 o 
  11   1   1     7294.92     7622.36    315.19 o 
  13   1   1    11770.16    14246.64    462.90 o 
  15   1   1    35226.72    40941.88   1269.20 o 
  17   1   1     3586.54     4321.63    288.04 o 
  19   1   1    35479.36    38862.89   1020.19 o 
  21   1   1     3766.23     3748.45    371.49 o 
  23   1   1       53.11      197.45    287.92 o 
  25   1   1    10083.04    10643.69    893.18 o 
  27   1   1     3417.68     3177.97    583.90 o 
  29   1   1     1813.66     1813.76    436.77 o 
 -30   2   1        7.51      460.03    240.86 o 
 -28   2   1     5208.08     4707.57    736.03 o 
 -26   2   1      334.80      206.94    273.61 o 
 -24   2   1     6265.15     5976.17    590.32 o 
 -22   2   1     4614.61     5485.71    415.28 o 
 -20   2   1       60.95      -56.22    223.95 o 
 -18   2   1       83.55      -16.42    212.69 o 
 -16   2   1    30500.03    33182.72    976.79 o 
 -14   2   1     1580.51     2243.42    266.05 o 
 -12   2   1     2794.21     3203.54    297.13 o 
 -10   2   1      801.73     1082.14    247.08 o 
  -8   2   1    24263.27    25607.74    795.72 o 
  -6   2   1     5911.53     7540.44    340.77 o 
  -4   2   1     7583.32     8726.00    227.34 o 
  -2   2   1    58972.26    63497.97   2322.56 o 
   0   2   1     3625.87     3634.44    192.84 o 
   2   2   1    14578.48    13715.98    556.27 o 
   4   2   1    25765.02    27908.80    498.86 o 
   6   2   1     5973.74     6988.43    209.79 o 
   8   2   1     1535.17     1743.53    190.27 o 
  10   2   1     7656.24     8059.79    321.88 o 
  12   2   1     2631.89     3293.15    246.24 o 
  14   2   1      778.77     1063.59    185.41 o 
  16   2   1    26624.68    27311.76    852.99 o 
  18   2   1     7366.49     7638.29    425.18 o 
  20   2   1      746.50      995.95    308.68 o 
  22   2   1     9715.24     9589.65    547.82 o 
  24   2   1     1021.73      654.20    332.33 o 
  26   2   1     5410.98     5675.09    576.41 o 
  28   2   1        5.70      322.28    304.08 o 
  30   2   1     5481.21     5777.35   1112.80 o 
 -29   3   1     7587.45     6778.55    655.08 o 
 -27   3   1      335.01     1044.29    315.27 o 
 -25   3   1      412.85      868.60    345.62 o 
 -23   3   1      161.71      256.83    286.23 o 
 -21   3   1     2473.26     2710.82    420.28 o 
 -19   3   1      151.65      183.67    273.44 o 
 -17   3   1     7401.31     8494.35    451.25 o 
 -15   3   1    35144.20    36576.05   1050.96 o 
 -13   3   1     2526.79     3591.99    313.97 o 
 -11   3   1     9957.36     9619.19    392.82 o 
  -9   3   1    43479.70    45455.86    811.78 o 
  -7   3   1    26608.69    30544.59    585.14 o 
  -5   3   1     2088.62     1853.08    175.96 o 
  -3   3   1    31952.89    31537.90   1001.71 o 
  -1   3   1       38.15       20.59    117.77 o 
   1   3   1     1674.32     1626.66    160.19 o 
   3   3   1     4333.65     4484.34    211.49 o 
   5   3   1    14077.58    14692.66    326.25 o 
   7   3   1     3964.98     5012.96    276.88 o 
   9   3   1    14688.17    16098.05    395.21 o 
  11   3   1      308.46      432.15    217.88 o 
  13   3   1     1355.94     1559.99    260.84 o 
  15   3   1     4642.24     4916.19    353.57 o 
  17   3   1    24983.74    25424.72    762.17 o 
  19   3   1       20.17     -274.50    274.50 o 
  21   3   1      459.11      618.02    330.13 o 
  23   3   1       18.31     -155.17    254.25 o 
  25   3   1       14.69      655.89    321.19 o 
  27   3   1      424.81      702.74    304.50 o 
  29   3   1     5053.90     6104.84    634.09 o 
 -28   4   1        2.96      771.84    349.98 o 
 -26   4   1    18714.09    18711.49   1348.12 o 
 -24   4   1     4392.50     4052.25    475.04 o 
 -22   4   1       15.31      -84.55    274.08 o 
 -20   4   1     2567.20     2982.01    436.75 o 
 -18   4   1    16590.89    15753.67    664.23 o 
 -16   4   1     1373.49     2014.66    323.59 o 
 -14   4   1    50782.61    48057.45   1507.23 o 
 -12   4   1     4612.71     5614.73    362.02 o 
 -10   4   1    19125.73    19325.77    509.56 o 
  -8   4   1     3306.84     3950.06    259.99 o 
  -6   4   1    54720.77    54375.16   1422.50 o 
  -4   4   1     7788.67     7940.82    336.61 o 
  -2   4   1    20181.49    19711.00    479.03 o 
   0   4   1     2841.97     2850.04    264.28 o 
   2   4   1    15749.73    13657.53    392.97 o 
   4   4   1     3108.62     3393.23    278.68 o 
   6   4   1    77203.93    76321.00   1239.04 o 
   8   4   1     5076.87     4830.69    275.60 o 
  10   4   1     1513.56     1886.19    209.74 o 
  12   4   1    37255.13    36789.25    741.59 o 
  14   4   1    38664.18    37897.54    934.60 o 
  16   4   1      332.05      526.17    312.08 o 
  18   4   1     3318.22     3441.97    443.98 o 
  20   4   1     1138.14     2008.75    866.20 o 
  22   4   1     1540.80     1790.93    388.89 o 
  24   4   1     6931.44     7361.84    578.60 o 
  26   4   1     7824.20     8554.04    615.35 o 
  28   4   1     5886.76     6287.08    988.22 o 
 -27   5   1     2791.20     2834.29    460.22 o 
 -25   5   1      177.24      864.24    434.63 o 
 -23   5   1     1051.64     1019.43    302.33 o 
 -21   5   1      700.30     1062.21    358.90 o 
 -19   5   1     1824.11     2005.59    403.57 o 
 -17   5   1    12244.03    11435.61    606.62 o 
 -15   5   1     3009.45     3561.71    368.78 o 
 -13   5   1       98.65       59.33    237.07 o 
 -11   5   1      560.70      865.53    248.02 o 
  -9   5   1     1337.23     1442.33    259.41 o 
  -7   5   1    14620.08    14500.51    392.75 o 
  -5   5   1     5131.05     5375.01    305.56 o 
  -3   5   1    28388.33    27802.03    903.98 o 
  -1   5   1     2829.46     2721.47    266.63 o 
   1   5   1        3.21     -205.88    205.88 o 
   3   5   1    11465.10    11922.54    399.90 o 
   5   5   1    11780.45    10781.17    374.81 o 
   7   5   1    17005.05    16981.09    421.49 o 
   9   5   1     9553.42     9616.10    340.53 o 
  11   5   1     3834.18     4396.66    341.68 o 
  13   5   1        3.65      -65.13    275.15 o 
  15   5   1      263.49      359.22    317.05 o 
  17   5   1     4888.73     4779.54    495.68 o 
  19   5   1     1046.44     1034.33    361.16 o 
  21   5   1     2237.65     1898.88    404.04 o 
  23   5   1      142.00      697.89    362.21 o 
  25   5   1      620.91      893.81    267.82 o 
  27   5   1      615.18     1237.48    276.85 o 
 -26   6   1      216.74      933.81    297.65 o 
 -24   6   1     4170.91     4148.29    535.43 o 
 -22   6   1     1750.44     2046.71    444.38 o 
 -20   6   1     5311.77     5758.48    642.96 o 
 -18   6   1       28.62       11.79    331.57 o 
 -16   6   1    12051.98    10772.41    590.98 o 
 -14   6   1     3878.28     3875.89    453.75 o 
 -12   6   1     5498.54     5662.83    417.18 o 
 -10   6   1      800.29      894.19    289.05 o 
  -8   6   1    33544.75    30743.88   1000.85 o 
  -6   6   1     3467.14     3742.06    295.91 o 
  -4   6   1    46635.88    44801.45   1557.47 o 
  -2   6   1     5022.77     5550.75    384.05 o 
   0   6   1     2272.03     2543.43    292.91 o 
   2   6   1     3632.96     3840.28    301.04 o 
   4   6   1    64416.05    62469.70   1969.83 o 
   6   6   1      571.82      707.54    222.49 o 
   8   6   1    15803.80    14786.76    507.53 o 
  10   6   1    15441.54    15430.02    628.68 o 
  12   6   1     7134.57     7096.66    516.62 o 
  14   6   1     1664.83     1304.91    362.83 o 
  16   6   1     4031.74     3663.41    461.97 o 
  18   6   1     5754.39     5498.18    524.19 o 
  20   6   1      657.19      393.18    289.67 o 
  22   6   1    12628.36    12450.69    642.35 o 
  24   6   1     4846.59     5833.68    612.64 o 
 -23   7   1      401.01      789.17    338.03 o 
 -21   7   1     1386.42     1372.53    409.87 o 
 -19   7   1    19464.07    16085.23    860.92 o 
 -17   7   1     2719.96     2282.80    490.79 o 
 -15   7   1      803.70      758.11    381.49 o 
 -13   7   1     2954.22     3080.68    520.88 o 
 -11   7   1     4909.66     4439.77    553.74 o 
  -9   7   1     3963.28     3908.26    447.50 o 
  -7   7   1    27669.57    25749.64   1300.34 o 
  -5   7   1    17270.04    16859.24    677.45 o 
  -3   7   1     1090.74     1117.27    265.19 o 
  -1   7   1    18700.59    17324.75    981.46 o 
   1   7   1    10542.47    10070.10    421.56 o 
   3   7   1     1017.98     1102.07    259.25 o 
   5   7   1     3736.92     3606.08    336.64 o 
   7   7   1    34570.44    34148.32    880.34 o 
   9   7   1      206.31      303.84    296.60 o 
  11   7   1     1528.66     1271.00    368.21 o 
  13   7   1     5982.65     5486.12    512.40 o 
  15   7   1     3434.05     3604.37    452.43 o 
  17   7   1      217.89      146.45    269.89 o 
  19   7   1    19805.98    18346.93    910.58 o 
  21   7   1     1747.69     1827.96    436.69 o 
  23   7   1        1.58      514.72    287.00 o 
 -22   8   1       22.29      738.30    300.39 o 
 -20   8   1     3124.39     3450.06    488.47 o 
 -18   8   1     5477.74     6049.18    637.22 o 
 -16   8   1     1378.72     1181.87    382.26 o 
 -14   8   1     8465.80     8025.80    688.74 o 
 -12   8   1      443.81      511.71    360.24 o 
 -10   8   1       29.22      213.68    364.05 o 
  -8   8   1      107.09      223.36    369.90 o 
  -6   8   1    10135.88     9228.07    691.40 o 
  -4   8   1     5312.73     5082.12    574.29 o 
  -2   8   1     1616.90     1709.78    350.16 o 
   0   8   1     1661.11     1501.45    317.56 o 
   2   8   1      199.94      513.95    244.77 o 
   4   8   1      103.75      235.78    252.15 o 
   6   8   1    13926.92    12481.08    603.74 o 
   8   8   1     3095.08     3082.64    431.34 o 
  10   8   1      191.77      161.37    331.44 o 
  12   8   1      118.00      187.81    321.40 o 
  14   8   1     6339.66     5333.97    608.54 o 
  16   8   1     1108.68     1499.65    383.07 o 
  18   8   1     2635.96     2725.85    436.83 o 
  20   8   1     4332.04     4894.64    560.92 o 
 -17   9   1     6088.16     6287.68    646.31 o 
 -15   9   1     3676.50     4421.76    559.04 o 
 -13   9   1       54.95      300.16    341.94 o 
 -11   9   1     7520.57     7211.48    655.99 o 
  -9   9   1     5023.57     5020.60    569.96 o 
  -7   9   1      218.90      425.17    323.01 o 
  -5   9   1     3842.14     4185.94    642.63 o 
  -3   9   1    10981.17    11055.63    581.31 o 
  -1   9   1     2448.57     2244.52    380.00 o 
   1   9   1     1627.68     1839.97    348.26 o 
   3   9   1      531.74      700.62    459.07 o 
   5   9   1     9830.81     9810.78    973.27 o 
   7   9   1       29.67      224.08    390.92 o 
   9   9   1    14104.43    14133.46    986.82 o 
  11   9   1     2611.14     2977.32    737.44 o 
  13   9   1      437.19      900.21    285.51 o 
  15   9   1        2.21      431.64    236.33 o 
  17   9   1    10651.12    10833.46    689.84 o 
 -14  10   1     3798.23     4790.34    530.72 o 
 -12  10   1      221.30     1013.22    374.26 o 
 -10  10   1      354.85     2054.98    639.24 o 
  -8  10   1     1081.51     2541.05    751.47 o 
  -6  10   1     4692.86     6120.57    806.07 o 
  -4  10   1      748.66      936.94    386.37 o 
  -2  10   1     1227.11     2377.07    345.86 o 
   0  10   1      232.80     1522.66    577.06 o 
   2  10   1     3661.20     3661.06    803.04 o 
   4  10   1     2037.09     2526.74    487.37 o 
   6  10   1     6394.76     7917.11    743.56 o 
   8  10   1     2226.92     2704.89    485.72 o 
  10  10   1      409.20     1081.40    388.13 o 
  12  10   1      402.95     1541.33    432.43 o 
  -5  11   1     1199.43     1691.76    626.35 o 
   3  11   1     1374.73     2578.21    565.69 o 
   5  11   1      892.17     2070.15    533.84 o 
 -30   0   2      407.36      232.80    321.52 o 
 -28   0   2     2070.39     3176.13    525.05 o 
 -26   0   2      610.27      803.30    386.75 o 
 -24   0   2    48672.15    47646.90   4734.04 o 
 -22   0   2     8065.86     9000.58    807.97 o 
 -20   0   2    71342.82    71602.32   4856.51 o 
 -18   0   2      262.29      371.43    257.29 o 
 -16   0   2     4131.76     5696.30    413.32 o 
 -14   0   2     5249.53     7173.37    436.83 o 
 -12   0   2    64794.53    77891.64   4714.28 o 
 -10   0   2    33574.93    44894.87   6363.25 o 
  -8   0   2    29603.92    37825.73   2655.87 o 
  -6   0   2    28444.63    34302.16   1552.86 o 
  -4   0   2    97613.81   110979.05   5061.15 o 
   0   0   2   338006.00   342589.66   8729.01 o 
   2   0   2    79981.59    98166.38   4334.89 o 
   4   0   2     1822.71     2896.76    214.54 o 
   6   0   2     6945.93    10261.33    320.82 o 
   8   0   2    50324.35    62954.70   3766.74 o 
  10   0   2    13269.19    16140.55    540.43 o 
  12   0   2    35065.68    43728.38   2399.94 o 
  14   0   2    35606.26    40334.20   1600.46 o 
  16   0   2     2268.41     2218.91    346.10 o 
  18   0   2     9254.27    11529.85    577.55 o 
  20   0   2    22607.13    25110.26   2320.01 o 
  22   0   2     6933.84     7230.36   1054.03 o 
  24   0   2     1814.47     1769.86    687.77 o 
  26   0   2    12535.81    12345.07   1259.53 o 
  28   0   2      271.79      929.67    389.76 o 
  30   0   2      995.52     1672.80    477.73 o 
 -31   1   2     1866.84     2220.54    427.97 o 
 -29   1   2     6555.31     7218.34    586.77 o 
 -27   1   2     1004.54     1634.60    489.12 o 
 -25   1   2     5811.55     6461.51    514.10 o 
 -23   1   2    13954.39    13898.03    627.68 o 
 -21   1   2    13634.70    13962.33    919.00 o 
 -19   1   2      377.34      228.81    218.30 o 
 -17   1   2    25935.17    28821.50    712.71 o 
 -15   1   2    11474.41    12896.72    548.97 o 
 -13   1   2    12810.95    14848.78    529.03 o 
 -11   1   2    73343.34    87513.73   4084.54 o 
  -9   1   2    35827.33    39085.95   1895.86 o 
  -7   1   2      599.23      672.99    129.75 o 
  -5   1   2    15288.21    16297.97    820.87 o 
  -3   1   2    45589.07    48046.52   1977.12 o 
  -1   1   2    82235.18    89574.85   3891.31 o 
   1   1   2     6639.71     7498.10    207.30 o 
   3   1   2   152560.58   182208.89   2974.90 o 
   5   1   2     7930.46     9101.02    290.11 o 
   7   1   2     5781.33     5943.86    206.24 o 
   9   1   2       21.71      134.96    169.09 o 
  11   1   2    39786.04    44202.77   1705.06 o 
  13   1   2     5394.63     6655.46    308.83 o 
  15   1   2    18210.67    20557.03    624.94 o 
  17   1   2      746.26      882.28    217.25 o 
  19   1   2     1362.26     1547.06    289.92 o 
  21   1   2     1231.86     1151.31    325.43 o 
  23   1   2     6511.89     8217.40    653.19 o 
  25   1   2     7926.25     8030.60    827.99 o 
  27   1   2     1945.10     3007.73   1474.51 o 
  29   1   2     1530.55     1995.04    460.69 o 
 -30   2   2     8414.34     8135.85    978.58 o 
 -28   2   2     1908.87     2028.78    409.93 o 
 -26   2   2     1683.03     1460.22    357.53 o 
 -24   2   2       30.29      -69.21    232.65 o 
 -22   2   2    27796.85    27561.51   1075.22 o 
 -20   2   2     2552.03     2926.82    332.52 o 
 -18   2   2     3130.05     3489.16    334.55 o 
 -16   2   2     1904.98     2252.40    277.90 o 
 -14   2   2    36669.05    38546.58   1505.89 o 
 -12   2   2      304.01      296.27    212.99 o 
 -10   2   2    98177.23   102071.41   5130.92 o 
  -8   2   2      312.02      177.67    151.41 o 
  -6   2   2      938.65      877.99    146.13 o 
  -4   2   2    87081.30    93116.43   2614.83 o 
  -2   2   2     1882.20     2363.87    151.02 o 
   0   2   2    18023.71    18348.68    534.40 o 
   2   2   2    61078.41    62252.71   2280.70 o 
   4   2   2    99139.26   107461.09   2918.21 o 
   6   2   2     7733.01     7704.95    242.57 o 
   8   2   2     8095.34     9170.97    304.48 o 
  10   2   2    16909.90    16720.83    455.06 o 
  12   2   2    25857.77    27174.01    675.25 o 
  14   2   2     1503.47     1812.31    234.16 o 
  16   2   2    62621.64    66029.80   2317.77 o 
  18   2   2    12419.17    11721.54    605.42 o 
  20   2   2       71.86      115.46    261.85 o 
  22   2   2     6328.43     6614.23    630.76 o 
  24   2   2    13654.57    12637.38   1695.55 o 
  26   2   2     1217.01     2153.98    476.23 o 
  28   2   2    10975.75     9149.34    897.04 o 
 -29   3   2     2914.80     3442.94    509.87 o 
 -27   3   2     4272.16     4181.34    658.89 o 
 -25   3   2    11015.90    10786.25    903.38 o 
 -23   3   2      149.60      459.87    275.97 o 
 -21   3   2     5733.19     5842.88    435.00 o 
 -19   3   2     7864.78     8365.63    545.58 o 
 -17   3   2     6918.38     7767.21    493.78 o 
 -15   3   2     6448.99     6949.07    380.76 o 
 -13   3   2    26692.68    28981.77    884.05 o 
 -11   3   2    17831.08    18207.99    485.22 o 
  -9   3   2     6358.49     6932.60    361.19 o 
  -7   3   2    67159.09    69895.72    872.24 o 
  -5   3   2     4597.94     4715.52    222.03 o 
  -3   3   2     1933.52     2920.85    187.67 o 
  -1   3   2       31.00       43.86    121.56 o 
   1   3   2     9001.01     6667.82    299.26 o 
   3   3   2    15647.85    15795.63    730.30 o 
   5   3   2   113419.71   118084.80   2090.11 o 
   7   3   2     1052.75     1133.04    217.47 o 
   9   3   2    34738.30    37921.99    918.95 o 
  11   3   2     1714.90     2342.94    226.17 o 
  13   3   2    66816.12    70653.05   1488.94 o 
  15   3   2     1279.94     1520.86    338.37 o 
  17   3   2      234.69      430.74    306.84 o 
  19   3   2        9.69      -97.51    283.83 o 
  21   3   2    13096.59    12131.47    948.50 o 
  23   3   2     1145.63     1333.40    358.04 o 
  25   3   2    17379.01    15502.71    819.21 o 
  27   3   2     1973.30     2511.76    436.46 o 
 -28   4   2     1453.70     2066.76    438.97 o 
 -26   4   2      841.18     1214.29    303.46 o 
 -24   4   2      609.10      835.96    320.47 o 
 -22   4   2     4582.99     5236.29    509.48 o 
 -20   4   2    16389.29    14875.57    661.03 o 
 -18   4   2     4089.47     4515.75    408.89 o 
 -16   4   2     3552.32     3784.44    371.24 o 
 -14   4   2      874.66      878.26    247.94 o 
 -12   4   2     5248.40     5314.66    350.06 o 
 -10   4   2     8664.97     8549.78    386.38 o 
  -8   4   2     8424.27     7821.64    372.12 o 
  -6   4   2       93.96     -160.87    189.30 o 
  -4   4   2     3267.25     3766.89    280.40 o 
  -2   4   2      152.62      -77.85    223.65 o 
   0   4   2     1175.29      876.01    231.63 o 
   2   4   2    18456.51    17919.02    500.94 o 
   4   4   2     3737.05     4145.46    285.40 o 
   6   4   2     7727.12     7728.58    318.43 o 
   8   4   2     2253.05     2407.68    232.11 o 
  10   4   2    18688.38    19331.47    414.88 o 
  12   4   2    41482.76    40631.92    877.53 o 
  14   4   2     5246.95     5272.11    455.89 o 
  16   4   2      466.28      609.17    323.06 o 
  18   4   2      667.55      412.70    326.38 o 
  20   4   2      843.22      825.19    320.20 o 
  22   4   2     5966.28     5632.05    529.80 o 
  24   4   2      514.43      594.94    266.17 o 
  26   4   2     6257.37     7646.23    559.49 o 
  28   4   2        1.08      723.41    651.38 o 
 -27   5   2     1148.72     1390.48    353.63 o 
 -25   5   2     3501.99     3858.77    545.97 o 
 -23   5   2     8876.00     8786.74    737.79 o 
 -21   5   2    16187.34    15697.82    834.27 o 
 -19   5   2     1178.95      905.79    345.77 o 
 -17   5   2    24282.29    23313.38    672.87 o 
 -15   5   2    23741.21    22939.56    641.44 o 
 -13   5   2     6781.70     7409.74    419.21 o 
 -11   5   2     1631.91     2261.07    288.81 o 
  -9   5   2    35598.05    33311.57    772.82 o 
  -7   5   2     8106.10     8082.58    379.41 o 
  -5   5   2     6353.74     6086.57    311.70 o 
  -3   5   2    20744.62    20465.15    543.86 o 
  -1   5   2    16357.28    15830.08    516.82 o 
   1   5   2      945.33      900.48    221.32 o 
   3   5   2    47367.80    43385.36   1563.06 o 
   5   5   2      302.90      207.52    187.50 o 
   7   5   2      482.15      607.58    189.73 o 
   9   5   2     1439.45     1850.91    220.60 o 
  11   5   2    72945.20    68846.37   1700.64 o 
  13   5   2     2540.67     2987.38    409.09 o 
  15   5   2     7245.83     7669.08    613.14 o 
  17   5   2      554.61      278.74    326.00 o 
  19   5   2      501.38      494.82    323.14 o 
  21   5   2     7628.81     7463.46    781.15 o 
  23   5   2    18784.54    16487.70    726.97 o 
  25   5   2       65.82      498.55    226.80 o 
 -26   6   2       87.08      482.42    302.77 o 
 -24   6   2     1849.97     3049.49    632.26 o 
 -22   6   2      281.22      446.07    311.68 o 
 -20   6   2    12349.60    12001.75    781.28 o 
 -18   6   2      108.30      -29.20    357.95 o 
 -16   6   2      594.33      933.26    411.78 o 
 -14   6   2       62.63     -141.63    305.72 o 
 -12   6   2     3689.56     4149.04    382.62 o 
 -10   6   2     2949.81     3192.81    343.75 o 
  -8   6   2     2114.21     1976.24    309.38 o 
  -6   6   2      359.84      591.47    215.57 o 
  -4   6   2    22384.45    21504.20    919.69 o 
  -2   6   2      331.50      468.59    226.52 o 
   0   6   2    12336.62    12007.46    504.16 o 
   2   6   2      893.19      946.40    225.21 o 
   4   6   2       18.29     -178.29    188.78 o 
   6   6   2     3391.85     3680.81    296.34 o 
   8   6   2     3969.84     4571.11    427.99 o 
  10   6   2     4582.38     4188.31    449.39 o 
  12   6   2     1189.24      841.79    323.41 o 
  14   6   2      509.04      272.92    300.52 o 
  16   6   2     6986.81     6422.21    547.80 o 
  18   6   2     2360.51     2426.43    411.85 o 
  20   6   2      928.96      787.59    303.63 o 
  22   6   2      434.74      693.15    281.57 o 
  24   6   2      165.06      893.69    249.88 o 
 -23   7   2        3.27      901.94    354.00 o 
 -21   7   2       72.46      141.70    298.04 o 
 -19   7   2     3608.02     3946.83    574.27 o 
 -17   7   2     3677.62     3558.82    552.03 o 
 -15   7   2     5706.66     5105.15    603.35 o 
 -13   7   2     4279.84     3786.98    562.79 o 
 -11   7   2     3305.12     3144.84    424.62 o 
  -9   7   2      436.89      521.03    331.85 o 
  -7   7   2     9890.59     9505.19    568.01 o 
  -5   7   2       13.83       14.68    305.70 o 
  -3   7   2     1066.19      988.09    252.85 o 
  -1   7   2      155.97       14.71    222.51 o 
   1   7   2     9669.89     9167.76    408.46 o 
   3   7   2     5915.73     6034.74    373.00 o 
   5   7   2    19250.99    18494.41    633.06 o 
   7   7   2      646.68      924.67    325.22 o 
   9   7   2       27.74       94.02    291.02 o 
  11   7   2     1152.01     1008.45    340.86 o 
  13   7   2     1261.08     1034.21    364.15 o 
  15   7   2       36.38      172.24    283.03 o 
  17   7   2      453.25      447.25    269.89 o 
  19   7   2      217.88      324.69    269.15 o 
  21   7   2     3884.23     4872.25    589.42 o 
  23   7   2     2394.21     3296.48    455.37 o 
 -22   8   2     2335.53     2361.52    387.52 o 
 -20   8   2     3342.07     3610.61    505.02 o 
 -18   8   2       15.41      522.11    408.31 o 
 -16   8   2     1329.23     1623.24    423.83 o 
 -14   8   2     2223.73     2127.17    456.71 o 
 -12   8   2     7983.22     8794.16    710.95 o 
 -10   8   2    10363.00    10166.86    866.40 o 
  -8   8   2       98.28       90.01    299.30 o 
  -6   8   2       42.37      134.92    344.67 o 
  -4   8   2     5191.45     5409.91    496.12 o 
  -2   8   2      642.38      838.32    296.47 o 
   0   8   2      666.59      473.86    280.15 o 
   2   8   2      277.48      519.90    280.88 o 
   4   8   2     5196.39     5320.67    660.17 o 
   6   8   2     1421.15     1373.88    345.79 o 
   8   8   2     8259.23     7797.98    540.17 o 
  10   8   2     5423.92     4929.93    488.52 o 
  12   8   2     1291.26     1218.32    328.14 o 
  14   8   2      166.80      323.55    296.62 o 
  16   8   2     3537.93     3359.19    671.02 o 
  18   8   2     2404.98     2818.56    434.38 o 
  20   8   2      334.88     1308.55    351.07 o 
 -19   9   2      215.54      758.05    397.35 o 
 -17   9   2       32.28      597.64    273.01 o 
 -15   9   2      103.68      430.32    319.31 o 
 -13   9   2       20.18      194.93    283.42 o 
 -11   9   2      297.69      424.97    310.41 o 
  -9   9   2      537.60      746.11    411.24 o 
  -7   9   2      746.10     1416.18    416.84 o 
  -5   9   2      897.81     1021.43    330.18 o 
  -3   9   2        1.19      293.93    303.02 o 
  -1   9   2     1399.26      912.18    309.13 o 
   1   9   2      291.40      594.02    291.73 o 
   3   9   2       55.19     -243.35    279.25 o 
   5   9   2      989.90     1552.73    510.92 o 
   7   9   2     1097.57     1079.06    466.86 o 
   9   9   2       62.01      365.87    474.99 o 
  11   9   2      241.71      632.70    453.08 o 
  13   9   2       14.26      253.24    388.79 o 
  15   9   2      580.55     1458.35    477.05 o 
  17   9   2      211.55     1337.81    391.09 o 
 -14  10   2     4205.01     4638.74    661.54 o 
 -12  10   2     2184.95     2230.00    455.85 o 
 -10  10   2     2784.77     3776.03    463.35 o 
  -8  10   2      553.40     1153.65    281.51 o 
  -6  10   2      183.71      998.52    284.94 o 
  -4  10   2     4289.58     5532.73    673.65 o 
  -2  10   2     6185.74     6953.41    669.38 o 
   0  10   2     1281.46     2491.00    630.14 o 
   2  10   2      344.98     1478.26    369.39 o 
   4  10   2     3905.33     5442.48    673.70 o 
   6  10   2      877.44     1854.05    405.75 o 
   8  10   2     3507.41     5250.01   1055.55 o 
  10  10   2     1702.61     3118.81    734.03 o 
  12  10   2       90.02      928.26    347.08 o 
  -5  11   2      681.78     1417.26    585.40 o 
   1  11   2      903.23     1599.25    561.90 o 
   3  11   2       96.44     1469.58    454.22 o 
 -31   1   3     1972.53     2500.48    386.57 o 
 -29   1   3     1203.08     1788.98    326.47 o 
 -27   1   3      909.39     1378.88    294.71 o 
 -25   1   3    21413.68    18106.15   1007.82 o 
 -23   1   3     4500.77     5027.64    472.51 o 
 -21   1   3    18120.04    17287.54    653.64 o 
 -19   1   3       22.50      243.84    225.27 o 
 -17   1   3     2145.91     2279.06    302.86 o 
 -15   1   3     9964.11    11118.82    490.07 o 
 -13   1   3    15021.17    16747.25    842.60 o 
 -11   1   3    30238.50    34471.91   1323.81 o 
  -9   1   3       15.58      135.62    141.50 o 
  -7   1   3    28699.02    30890.10   1206.74 o 
  -5   1   3    37697.88    40780.50   1644.10 o 
  -3   1   3    32581.19    36810.54   1492.95 o 
  -1   1   3    10796.38     9771.32    244.65 o 
   1   1   3    14913.32    13902.45    521.57 o 
   3   1   3    59287.20    66815.24   2592.37 o 
   5   1   3      670.13      458.61    134.72 o 
   7   1   3    17198.64    19228.80    500.49 o 
   9   1   3    27820.58    31122.40    859.45 o 
  11   1   3        2.57      -37.75    183.16 o 
  13   1   3     4329.18     4945.21    283.79 o 
  15   1   3    38304.14    42027.48   1476.47 o 
  17   1   3     9934.83    10896.79    398.32 o 
  19   1   3    13410.82    14626.39    609.01 o 
  21   1   3       62.62     -229.03    241.85 o 
  23   1   3     2700.56     2748.59    542.74 o 
  25   1   3     7062.39     5778.30    730.77 o 
  27   1   3     2275.81     2450.21    514.27 o 
  29   1   3     2101.84     2172.20    493.41 o 
 -30   2   3      356.54      865.71    253.64 o 
 -28   2   3     7666.44     7831.46    679.59 o 
 -26   2   3     1387.57     1646.00    382.57 o 
 -24   2   3     8279.98     8575.70    553.95 o 
 -22   2   3     2049.95     2716.92    341.54 o 
 -20   2   3     6670.27     7584.20    458.62 o 
 -18   2   3    10226.12    10701.11    480.91 o 
 -16   2   3    14369.31    14266.59    537.56 o 
 -14   2   3     1369.26     1764.92    252.65 o 
 -12   2   3     2118.75     2638.87    278.45 o 
 -10   2   3     2267.44     1950.44    265.75 o 
  -8   2   3    67180.14    75755.12   3023.20 o 
  -6   2   3      522.70     1117.85    162.48 o 
  -4   2   3     1539.50     1733.17    129.28 o 
  -2   2   3      132.41      162.43     88.67 o 
   0   2   3      476.96      835.69    112.68 o 
   2   2   3    25706.83    25578.08   1170.51 o 
   4   2   3    30863.13    32437.66    617.86 o 
   6   2   3    44822.41    51875.23    989.59 o 
   8   2   3     1093.50     1325.22    258.87 o 
  10   2   3    28477.63    30965.09    672.54 o 
  12   2   3    17565.62    18107.41    412.25 o 
  14   2   3     2968.14     3720.89    272.00 o 
  16   2   3    12229.28    12813.40    574.48 o 
  18   2   3    10547.80    11359.10    829.26 o 
  20   2   3     1213.70     1235.98    348.58 o 
  22   2   3     5659.38     7221.79    667.76 o 
  24   2   3       56.34      308.03    311.75 o 
  26   2   3      135.43      627.88    409.26 o 
  28   2   3     3354.01     3319.85    659.72 o 
 -29   3   3     4385.65     5787.98    747.88 o 
 -27   3   3     3659.89     3513.57    479.26 o 
 -25   3   3      159.33       81.82    268.12 o 
 -23   3   3     5228.90     5418.96    484.66 o 
 -21   3   3     2185.53     2510.70    341.01 o 
 -19   3   3      344.64      298.02    264.96 o 
 -17   3   3     3356.58     3507.91    342.56 o 
 -15   3   3    17095.91    18635.60    751.73 o 
 -13   3   3      798.42     1071.80    242.32 o 
 -11   3   3     1831.48     1994.62    274.92 o 
  -9   3   3    19601.11    22350.29    514.91 o 
  -7   3   3     6265.43     6577.80    333.42 o 
  -5   3   3    20663.12    22421.21    791.60 o 
  -3   3   3    42681.29    40111.01   1315.96 o 
  -1   3   3      139.52      395.12    133.99 o 
   1   3   3    17575.37    17571.52    467.31 o 
   3   3   3      775.67      884.24    174.95 o 
   5   3   3    33177.14    30034.64   1042.20 o 
   7   3   3      103.20       94.77    226.23 o 
   9   3   3    25255.68    25575.99    673.05 o 
  11   3   3     3420.36     4194.55    316.63 o 
  13   3   3      348.93      621.09    224.46 o 
  15   3   3     4062.32     4231.22    426.74 o 
  17   3   3    16917.00    16264.22    804.24 o 
  19   3   3     2125.22     2304.40    408.89 o 
  21   3   3      149.46      248.17    306.14 o 
  23   3   3      886.02     1156.96    337.32 o 
  25   3   3       83.28      363.78    301.80 o 
  27   3   3     1432.86      934.60    470.81 o 
 -28   4   3     1477.17     1628.98    454.84 o 
 -26   4   3    13443.21    12938.69   1087.91 o 
 -24   4   3      986.41      966.59    331.19 o 
 -22   4   3       84.37      218.67    283.36 o 
 -20   4   3     1103.33     1329.36    316.91 o 
 -18   4   3    25883.63    25707.43    685.52 o 
 -16   4   3     1080.58     1189.20    292.47 o 
 -14   4   3    12554.52    13048.59    476.74 o 
 -12   4   3    20043.61    20381.61    567.50 o 
 -10   4   3    13914.79    13014.00    435.36 o 
  -8   4   3    15384.38    14584.59    364.60 o 
  -6   4   3    30025.52    28029.80    819.75 o 
  -4   4   3      959.08     1272.79    237.26 o 
  -2   4   3     6637.24     7080.16    384.79 o 
   0   4   3    20584.42    18548.59    724.36 o 
   2   4   3     4295.38     4390.21    289.12 o 
   4   4   3     1396.00     1166.12    217.18 o 
   6   4   3     9117.04     9078.20    325.95 o 
   8   4   3    28489.33    28065.28    473.32 o 
  10   4   3     3487.27     3881.70    310.06 o 
  12   4   3    25934.59    25385.41    732.24 o 
  14   4   3       97.37       -9.81    277.65 o 
  16   4   3      210.28      256.92    310.70 o 
  18   4   3      174.29       35.18    297.40 o 
  20   4   3    12358.12    10011.78    597.69 o 
  22   4   3     2984.19     3419.21    452.92 o 
  24   4   3     2474.76     2855.53    401.70 o 
  26   4   3       46.85      404.27    240.32 o 
 -27   5   3     3276.91     3669.76    529.86 o 
 -25   5   3       46.39      474.60    321.51 o 
 -23   5   3      536.46      777.70    379.61 o 
 -21   5   3     2803.80     3370.59    549.57 o 
 -19   5   3     1124.52     1070.96    425.75 o 
 -17   5   3    13021.46    11856.74    619.78 o 
 -15   5   3    19522.94    18491.55    592.14 o 
 -13   5   3     4483.72     5334.18    389.88 o 
 -11   5   3      446.29      671.67    230.82 o 
  -9   5   3       15.97      -10.30    207.98 o 
  -7   5   3    10014.29    10328.25    342.59 o 
  -5   5   3     1482.07     1670.57    236.37 o 
  -3   5   3    30486.21    30664.69    943.73 o 
  -1   5   3     1663.09     1558.75    228.85 o 
   1   5   3     1418.88     1905.06    239.15 o 
   3   5   3    12785.34    12684.94    379.01 o 
   5   5   3     1786.94     2040.99    225.64 o 
   7   5   3     6705.98     6956.98    311.75 o 
   9   5   3     7119.43     7507.21    386.45 o 
  11   5   3    12791.06    12085.16    566.71 o 
  13   5   3       41.26     -118.97    280.91 o 
  15   5   3      134.31      308.76    314.20 o 
  17   5   3    11683.75    10505.81    614.28 o 
  19   5   3     1573.92     1677.83    387.54 o 
  21   5   3     7399.71     7023.84    585.45 o 
  23   5   3      165.02      472.46    274.56 o 
  25   5   3      371.99      733.87    278.20 o 
 -26   6   3       18.34       68.64    289.82 o 
 -24   6   3     2960.18     3233.59    527.64 o 
 -22   6   3      800.16     1364.54    411.02 o 
 -20   6   3     7905.74     7958.89    723.28 o 
 -18   6   3     2338.85     2017.18    486.53 o 
 -16   6   3    34569.68    30854.31    883.58 o 
 -14   6   3     1841.60     2018.57    414.25 o 
 -12   6   3     2852.30     3396.68    438.22 o 
 -10   6   3     6535.99     7093.04    521.05 o 
  -8   6   3    22885.04    20022.92   1699.22 o 
  -6   6   3     4498.34     5317.58    340.66 o 
  -4   6   3    28464.77    28814.16    827.45 o 
  -2   6   3     8015.63     8211.24    352.90 o 
   0   6   3    15189.59    14506.48    575.83 o 
   2   6   3    24117.76    23868.06    767.51 o 
   4   6   3    26301.93    25567.82    873.29 o 
   6   6   3     2679.32     2966.08    321.49 o 
   8   6   3     1717.01     1769.30    349.98 o 
  10   6   3    24138.13    22063.47    808.53 o 
  12   6   3     2969.70     3018.54    427.51 o 
  14   6   3      325.88      343.62    335.26 o 
  16   6   3     4141.29     4208.88    493.18 o 
  18   6   3    14148.75    12812.63    665.59 o 
  20   6   3       34.08     -226.80    226.80 o 
  22   6   3    13267.71    11725.02    628.68 o 
  24   6   3      248.50      533.48    246.86 o 
 -23   7   3       82.45      478.46    315.74 o 
 -21   7   3     4254.47     3883.83    561.46 o 
 -19   7   3      847.86      910.73    380.55 o 
 -17   7   3     6671.58     6863.96    684.39 o 
 -15   7   3     1708.09     1627.15    451.59 o 
 -13   7   3    12008.98    11564.34    607.07 o 
 -11   7   3     1878.02     2587.64    409.81 o 
  -9   7   3      801.71     1031.50    358.00 o 
  -7   7   3     4823.90     4295.22    509.28 o 
  -5   7   3    30951.46    28911.66   1371.50 o 
  -3   7   3     2420.39     3178.69    357.86 o 
  -1   7   3    12870.96    12798.67    523.71 o 
   1   7   3      417.24      514.75    286.00 o 
   3   7   3     6089.62     6164.27    412.81 o 
   5   7   3     1525.71     1047.98    293.55 o 
   7   7   3    12708.02    11624.28    574.36 o 
   9   7   3     1460.07     1461.81    365.10 o 
  11   7   3     2462.30     2178.96    394.54 o 
  13   7   3      145.39      219.56    332.07 o 
  15   7   3    10807.65     9898.62    654.79 o 
  17   7   3      188.17      271.52    261.98 o 
  19   7   3     5633.79     5765.60    560.28 o 
  21   7   3     7505.63     8330.77    578.39 o 
 -22   8   3      176.50     1054.00    447.91 o 
 -20   8   3       22.66      538.92    265.51 o 
 -18   8   3     8085.67     8168.53    715.34 o 
 -16   8   3     1294.63     1048.86    382.44 o 
 -14   8   3     3144.66     3569.38    537.09 o 
 -12   8   3     3324.71     3257.82    533.34 o 
 -10   8   3      414.73      126.91    330.53 o 
  -8   8   3      601.83      638.85    339.40 o 
  -6   8   3    10973.64    11032.64    596.81 o 
  -4   8   3    18226.43    16960.27    820.99 o 
  -2   8   3     3786.61     4098.21    401.94 o 
   0   8   3     2894.95     2823.55    360.98 o 
   2   8   3     1443.65     1295.78    367.77 o 
   4   8   3       37.99     -158.68    365.45 o 
   6   8   3     5402.49     5479.79    624.35 o 
   8   8   3    11407.72    11013.39    743.76 o 
  10   8   3     1117.48     1020.14    441.00 o 
  12   8   3     1887.30     2218.01    379.87 o 
  14   8   3      185.02      660.02    253.77 o 
  16   8   3     2517.32     2402.85    375.29 o 
  18   8   3     2534.56     3325.74    481.69 o 
  20   8   3     8590.01     8534.28    630.34 o 
 -19   9   3      781.01     1257.05    641.14 o 
 -17   9   3     1312.57     1721.22    992.99 o 
 -15   9   3    13299.11    12895.53   1053.27 o 
 -13   9   3      878.83     1401.16    432.50 o 
 -11   9   3     7278.54     6630.83    644.71 o 
  -9   9   3     2630.09     2539.72    472.50 o 
  -7   9   3     7014.30     7052.95    521.55 o 
  -5   9   3       44.31      232.14    297.41 o 
  -3   9   3    18279.35    18083.47    812.13 o 
  -1   9   3       13.49      357.50    351.08 o 
   1   9   3       64.52      265.93    286.60 o 
   3   9   3     2127.49     2013.29    452.40 o 
   5   9   3    14013.61    14529.77    774.37 o 
   7   9   3      528.65      593.26    548.46 o 
   9   9   3    25218.39    24202.44   2112.61 o 
  11   9   3     1111.81     1865.04    479.69 o 
  13   9   3     1335.21     2300.47    732.89 o 
  15   9   3      774.66      858.23    482.28 o 
 -14  10   3     3184.82     3777.15    461.99 o 
 -12  10   3      339.89     1158.39    308.37 o 
 -10  10   3       29.99      691.33    278.38 o 
  -8  10   3      123.88     1158.11    380.74 o 
  -6  10   3     2420.23     2755.76    388.29 o 
  -4  10   3      531.01     1341.61    311.98 o 
  -2  10   3       25.70      506.19    284.18 o 
   0  10   3     1006.74     1535.55    566.45 o 
   2  10   3      475.62     1465.33    346.25 o 
   4  10   3       26.11      938.16    352.19 o 
   6  10   3     4281.22     5506.58    685.70 o 
   8  10   3     5361.71     6979.43   1039.62 o 
  10  10   3       51.73      662.75    372.70 o 
  12  10   3     1757.88     2959.73    549.48 o 
  -5  11   3     5599.67     8044.01    968.34 o 
  -3  11   3      317.68      849.29    444.36 o 
  -1  11   3     2285.14     2330.25    571.00 o 
   1  11   3       68.80     1847.21    569.48 o 
   3  11   3     2403.06     3830.16    722.66 o 
 -30   0   4     1258.13     2067.25    418.44 o 
 -28   0   4      316.91     1707.63    939.91 o 
 -26   0   4      983.33     1286.48    459.86 o 
 -24   0   4    33816.16    31884.83   2270.34 o 
 -22   0   4      993.20     2120.53    509.00 o 
 -20   0   4    21196.40    22678.56   1414.22 o 
 -18   0   4    30455.41    35634.02   2939.04 o 
 -16   0   4     1061.71     1228.30    292.19 o 
 -14   0   4     5160.97     5498.33    443.99 o 
 -12   0   4   118448.50   136735.67   8368.33 o 
 -10   0   4    38749.51    39924.91   1911.40 o 
  -8   0   4    61768.85    70419.28   2323.18 o 
  -6   0   4    95575.05   101699.90   2399.26 o 
  -4   0   4    84724.34    92508.34   2226.10 o 
  -2   0   4    56052.41    58494.89   2573.00 o 
   0   0   4     1450.85     1710.27    210.50 o 
   2   0   4    32791.35    32626.44   1029.15 o 
   4   0   4    12287.52    14602.05    792.42 o 
   6   0   4     6811.94     5999.83    504.96 o 
   8   0   4    20416.21    22076.87   1317.30 o 
  10   0   4     3055.06     3640.10    384.28 o 
  12   0   4     5142.67     6979.58    451.42 o 
  14   0   4    76659.73    80382.44   3698.34 o 
  16   0   4     3291.93     2912.53    401.36 o 
  18   0   4     9744.01    10537.75    593.41 o 
  20   0   4      517.33      840.19    597.54 o 
  22   0   4    25854.04    22348.52   1611.38 o 
  24   0   4      107.04       28.82    410.24 o 
  26   0   4     8121.48     7450.26   1135.17 o 
  28   0   4     1854.70     1298.96    563.41 o 
 -31   1   4     2584.86     3670.18    574.03 o 
 -29   1   4     4902.38     4774.79    455.49 o 
 -27   1   4      924.94      914.93    302.86 o 
 -25   1   4     1344.65     1429.30    337.65 o 
 -23   1   4    17686.03    15554.45    654.62 o 
 -21   1   4    15644.09    14996.30    830.07 o 
 -19   1   4       32.10      127.31    228.88 o 
 -17   1   4    10022.39     9544.18    453.11 o 
 -15   1   4     4453.92     5243.68    322.42 o 
 -13   1   4    17462.67    19686.63    531.63 o 
 -11   1   4    45952.00    54133.24   1457.99 o 
  -9   1   4   143978.80   163411.73   3510.64 o 
  -7   1   4      458.86      542.46    116.24 o 
  -5   1   4    40676.57    41328.21   1766.15 o 
  -3   1   4    72879.59    74589.07   2071.44 o 
  -1   1   4     2773.80     2511.41    154.93 o 
   1   1   4    16595.23    15192.54    615.26 o 
   3   1   4     1789.13     1596.22    162.13 o 
   5   1   4     5183.20     5047.24    246.38 o 
   7   1   4    10686.18    13315.14    492.01 o 
   9   1   4     5053.29     6015.87    302.62 o 
  11   1   4    21091.34    23451.38    775.63 o 
  13   1   4     3120.80     3507.24    256.46 o 
  15   1   4    43841.46    47641.57   1587.71 o 
  17   1   4     9818.42    10281.52    455.24 o 
  19   1   4      647.26      903.31    308.96 o 
  21   1   4     1338.87     1340.16    368.03 o 
  23   1   4     5200.03     4389.32    656.81 o 
  25   1   4    13272.56    11707.20    884.96 o 
  27   1   4      434.91      552.80    475.45 o 
 -30   2   4    11384.66    10241.83    649.78 o 
 -28   2   4      676.65     1009.02    299.33 o 
 -26   2   4     8725.55     8507.76    551.46 o 
 -24   2   4     2584.18     3073.74    415.67 o 
 -22   2   4    15624.94    13111.06    591.15 o 
 -20   2   4     3155.29     3339.86    350.57 o 
 -18   2   4     3747.27     3528.68    340.09 o 
 -16   2   4    10255.15     9604.85    415.01 o 
 -14   2   4    21028.47    21180.35   1216.35 o 
 -12   2   4     5324.23     5575.97    371.54 o 
 -10   2   4    50288.39    51998.81   3079.13 o 
  -8   2   4   106153.90   112728.96   4865.17 o 
  -6   2   4     7540.04     8371.62    278.22 o 
  -4   2   4    40044.00    42376.55   1804.60 o 
  -2   2   4    90448.65    89733.84   3875.95 o 
   0   2   4    23711.42    20775.68    936.82 o 
   2   2   4    71482.04    71167.72   1367.50 o 
   4   2   4    49856.77    47455.50    899.73 o 
   6   2   4     1161.56     1296.72    249.08 o 
   8   2   4    18151.36    20019.50    498.82 o 
  10   2   4     3147.00     3576.05    312.07 o 
  12   2   4    39558.33    43658.14   1019.45 o 
  14   2   4       15.02     -103.71    206.14 o 
  16   2   4    65405.40    68372.56   2234.43 o 
  18   2   4       80.90        8.67    294.59 o 
  20   2   4     2488.68     2762.75    411.20 o 
  22   2   4     6520.68     7077.64    554.97 o 
  24   2   4    13387.57    11339.40    916.38 o 
  26   2   4      298.04      226.31    376.24 o 
  28   2   4     5990.08     5275.63    808.88 o 
 -29   3   4      382.49     1165.04    378.70 o 
 -27   3   4     8510.99     8460.17    998.61 o 
 -25   3   4     1197.73     1462.24    285.40 o 
 -23   3   4     2883.88     3422.69    367.36 o 
 -21   3   4      502.24      278.57    236.27 o 
 -19   3   4    21950.62    21042.03   1113.63 o 
 -17   3   4      484.10      691.36    248.55 o 
 -15   3   4     5455.83     5914.39    369.56 o 
 -13   3   4     2024.40     2394.13    339.15 o 
 -11   3   4    44066.46    43271.09    921.44 o 
  -9   3   4      667.34      925.49    244.50 o 
  -7   3   4    31672.22    28371.18    621.85 o 
  -5   3   4     2933.32     3032.75    218.13 o 
  -3   3   4      344.71      446.63    141.91 o 
  -1   3   4     1836.73     2287.67    183.31 o 
   1   3   4   142341.59   137502.97   5755.44 o 
   3   3   4    18313.66    19021.23    676.16 o 
   5   3   4    41489.46    42922.25   1340.63 o 
   7   3   4    69804.84    73909.18   2300.19 o 
   9   3   4    26253.00    25375.22    693.50 o 
  11   3   4       17.04      -37.50    194.16 o 
  13   3   4    30362.45    29941.52   1254.01 o 
  15   3   4    15803.82    14601.53    879.87 o 
  17   3   4     1631.22     1884.80    380.93 o 
  19   3   4     7176.10     7163.64    560.38 o 
  21   3   4     9140.67     8971.55    618.84 o 
  23   3   4      637.61      811.30    302.52 o 
  25   3   4     2682.03     2386.92    547.41 o 
  27   3   4    15051.03    11764.87    954.59 o 
 -28   4   4      451.84      781.07    360.58 o 
 -26   4   4      250.53      851.05    318.33 o 
 -24   4   4     3889.21     4406.78    570.55 o 
 -22   4   4      834.31      705.23    314.88 o 
 -20   4   4     9875.32     9406.33    485.80 o 
 -18   4   4    12238.42    11066.46    499.69 o 
 -16   4   4      306.68      378.14    252.82 o 
 -14   4   4      182.03      165.76    213.26 o 
 -12   4   4      893.77      752.57    235.96 o 
 -10   4   4     2730.50     2687.53    299.26 o 
  -8   4   4      872.44      753.19    185.45 o 
  -6   4   4     9320.44     8865.16    325.42 o 
  -4   4   4     1756.14     1931.42    235.80 o 
  -2   4   4    11809.98    10973.04    403.93 o 
   0   4   4     7221.93     6681.86    370.87 o 
   2   4   4    46763.25    44065.56   1739.46 o 
   4   4   4     4315.66     4294.07    262.69 o 
   6   4   4    13257.51    12159.92    426.29 o 
   8   4   4     2067.04     2006.83    273.97 o 
  10   4   4      511.60      415.62    226.42 o 
  12   4   4    21736.50    19735.22    748.75 o 
  14   4   4     6557.46     6816.92    518.87 o 
  16   4   4      342.32      282.51    317.54 o 
  18   4   4      383.09      383.18    328.72 o 
  20   4   4       26.27       55.40    270.39 o 
  22   4   4     5045.26     4895.26    505.55 o 
  24   4   4      572.14      930.16    269.21 o 
  26   4   4     7957.54     7654.56    763.31 o 
 -27   5   4     2540.30     2996.48    593.57 o 
 -25   5   4       27.58      430.37    313.94 o 
 -23   5   4     4098.41     4227.09    582.90 o 
 -21   5   4    23272.95    20858.14    936.49 o 
 -19   5   4     3601.47     4104.10    472.02 o 
 -17   5   4    14173.64    13188.15    639.61 o 
 -15   5   4      732.43      802.98    349.71 o 
 -13   5   4    19785.29    19605.27    761.85 o 
 -11   5   4     5159.67     5625.54    458.08 o 
  -9   5   4    17976.11    16400.71    518.63 o 
  -7   5   4      849.30     1109.38    202.13 o 
  -5   5   4     5025.42     5331.31    286.83 o 
  -3   5   4      139.89     -112.95    164.19 o 
  -1   5   4    61879.44    56896.80   1608.34 o 
   1   5   4    11857.28    11800.99    393.95 o 
   3   5   4     6976.24     6261.82    300.10 o 
   5   5   4      475.11      334.81    163.53 o 
   7   5   4    10023.50     9096.79    413.60 o 
   9   5   4     7278.45     6927.88    404.98 o 
  11   5   4    22573.47    20643.77    780.49 o 
  13   5   4      182.55      300.19    310.73 o 
  15   5   4     3853.59     3858.88    460.00 o 
  17   5   4     2227.70     2093.81    410.40 o 
  19   5   4     9854.36     9379.34    623.29 o 
  21   5   4    11503.62     9343.07    584.21 o 
  23   5   4     7671.74     6868.55    596.53 o 
  25   5   4     3283.67     3386.23    601.87 o 
 -26   6   4      694.61      835.42    422.66 o 
 -24   6   4     6323.21     7067.52    694.86 o 
 -22   6   4       80.04     -137.33    279.78 o 
 -20   6   4     8789.15     8694.11    750.26 o 
 -18   6   4     1648.95     1721.41    376.84 o 
 -16   6   4     1583.93     1607.88    380.85 o 
 -14   6   4        9.67     -280.18    280.18 o 
 -12   6   4     1272.05     1111.81    404.52 o 
 -10   6   4     4107.87     3994.13    498.79 o 
  -8   6   4      721.72      834.20    339.29 o 
  -6   6   4    20012.65    19414.32    841.29 o 
  -4   6   4     6979.29     7592.10    415.10 o 
  -2   6   4     2352.08     2404.89    319.27 o 
   0   6   4      989.17     1035.91    225.87 o 
   2   6   4      603.30      879.19    219.03 o 
   4   6   4     2339.98     2195.11    299.04 o 
   6   6   4     4690.32     4873.63    377.87 o 
   8   6   4      176.82       63.03    289.62 o 
  10   6   4      629.10      702.72    317.37 o 
  12   6   4      180.74      322.94    304.79 o 
  14   6   4     5746.65     4816.47    503.37 o 
  16   6   4     2515.19     2174.81    403.16 o 
  18   6   4     3636.46     2709.13    417.62 o 
  20   6   4      647.50      990.89    299.73 o 
  22   6   4      836.27     1446.11    300.64 o 
  24   6   4      146.95      304.08    523.22 o 
 -25   7   4       17.78      121.43    341.18 o 
 -23   7   4       49.43      427.01    362.73 o 
 -21   7   4     1395.78     1151.10    380.03 o 
 -19   7   4    10469.65     9292.92    764.17 o 
 -17   7   4     4283.91     3758.07    564.02 o 
 -15   7   4     1266.37     1566.06    409.44 o 
 -13   7   4      727.94      461.78    350.82 o 
 -11   7   4     6336.83     5785.42    512.01 o 
  -9   7   4      339.32      499.18    334.22 o 
  -7   7   4     2270.93     2640.79    419.96 o 
  -5   7   4     4002.20     3217.03    434.15 o 
  -3   7   4     1352.25     1227.67    320.29 o 
  -1   7   4     2008.96     2185.35    338.00 o 
   1   7   4     9817.82     9293.88    548.15 o 
   3   7   4     1723.50     1805.62    393.72 o 
   5   7   4     1352.68     1551.09    394.64 o 
   7   7   4     1811.18     1687.33    359.69 o 
   9   7   4     3188.23     3011.80    415.14 o 
  11   7   4      303.05      311.82    292.53 o 
  13   7   4     1782.83     1813.23    366.86 o 
  15   7   4      798.46     1046.62    343.05 o 
  17   7   4      165.28      364.17    262.07 o 
  19   7   4     2154.88     1889.99    342.80 o 
  21   7   4     4001.13     3830.80    423.64 o 
 -22   8   4      495.10     1075.08    560.38 o 
 -20   8   4      139.43      762.71    383.45 o 
 -18   8   4     1562.14     1980.50    527.85 o 
 -16   8   4     5407.41     5290.97    736.96 o 
 -14   8   4     4463.94     4891.31    598.17 o 
 -12   8   4    10273.84     9814.50    593.51 o 
 -10   8   4     4357.96     4255.79    485.47 o 
  -8   8   4     8601.61     8191.87    590.48 o 
  -6   8   4     2380.62     2379.57    417.57 o 
  -4   8   4     2865.57     3065.90    441.56 o 
  -2   8   4     1406.24     1288.27    314.12 o 
   0   8   4     1035.79      938.53    347.23 o 
   2   8   4     1774.91     1327.69    369.56 o 
   4   8   4     7371.80     7154.79    656.97 o 
   6   8   4     3523.59     2961.97    545.15 o 
   8   8   4     3046.08     2948.50    548.54 o 
  10   8   4      646.83      206.12    373.72 o 
  12   8   4     3725.12     4224.81    587.48 o 
  14   8   4     2665.91     2892.09    640.08 o 
  16   8   4     3217.13     3150.88    527.37 o 
  18   8   4      869.42     1346.88    393.96 o 
 -19   9   4        3.61     1047.66    310.35 o 
 -17   9   4      166.08      284.80    282.38 o 
 -15   9   4     1599.95     2086.41    405.53 o 
 -13   9   4      737.97      986.30    369.17 o 
 -11   9   4      144.85      -50.06    312.50 o 
  -9   9   4        7.22      386.77    427.62 o 
  -7   9   4       33.80       59.18    281.06 o 
  -5   9   4      652.14      706.34    305.82 o 
  -3   9   4      128.82      468.85    363.85 o 
  -1   9   4        0.06      155.83    321.55 o 
   1   9   4      129.45      639.70    296.66 o 
   3   9   4        3.66     -236.11    341.62 o 
   5   9   4      151.63      400.79    414.20 o 
   7   9   4      931.78     1247.12    405.34 o 
   9   9   4       30.33      365.10    324.50 o 
  11   9   4      761.40     1095.33    360.26 o 
  13   9   4       33.74      166.05    403.79 o 
  15   9   4       52.46     1404.93    509.58 o 
 -14  10   4     4553.93     4783.00    549.12 o 
 -12  10   4      903.48     1986.11    438.04 o 
 -10  10   4     1347.44     2466.08    495.78 o 
  -8  10   4      674.16     1582.51    348.16 o 
  -6  10   4      174.41      690.96    280.04 o 
  -4  10   4     6904.93     7104.79    982.38 o 
  -2  10   4     2171.68     3440.83    606.51 o 
   0  10   4      393.10      957.83    357.13 o 
   2  10   4       80.65     1215.83    483.22 o 
   4  10   4     3754.56     5634.23    705.16 o 
   6  10   4     1924.19     2777.11    803.79 o 
   8  10   4     3055.65     4533.22    628.86 o 
  10  10   4      164.45      913.67    344.19 o 
  -3  11   4       88.96     2306.62    395.45 o 
  -1  11   4      166.50     2027.69    544.46 o 
 -31   1   5     2929.25     3488.05    671.47 o 
 -29   1   5     3033.85     3910.87    604.19 o 
 -27   1   5      254.25      354.70    212.25 o 
 -25   1   5    26942.39    23839.38   1096.37 o 
 -23   1   5      498.04      567.12    278.12 o 
 -21   1   5      913.34      715.76    326.82 o 
 -19   1   5      887.16     1140.71    260.72 o 
 -17   1   5    12578.04    11260.69    658.81 o 
 -15   1   5    15844.48    16775.19    432.45 o 
 -13   1   5    25749.98    26255.59    720.57 o 
 -11   1   5     3079.66     4001.13    284.56 o 
  -9   1   5    22615.01    23880.77    634.06 o 
  -7   1   5    26695.85    24795.87   1523.96 o 
  -5   1   5    99422.91   101877.16   3849.58 o 
  -3   1   5     8977.41     8232.44    276.33 o 
  -1   1   5     5921.02     5760.20    188.55 o 
   1   1   5     2540.34     3008.43    160.21 o 
   3   1   5    10637.83     9478.17    325.10 o 
   5   1   5     3104.01     3486.48    264.15 o 
   7   1   5    22569.14    24130.05    855.46 o 
   9   1   5      145.73      292.81    194.65 o 
  11   1   5    11995.10    13537.28    537.87 o 
  13   1   5    31458.63    33664.39    897.35 o 
  15   1   5     9972.04    10779.22    509.18 o 
  17   1   5     2708.82     2876.57    342.16 o 
  19   1   5      313.03      254.00    334.92 o 
  21   1   5     2114.07     2582.58    535.36 o 
  23   1   5     6159.06     5729.69   1036.59 o 
  25   1   5     3950.95     3792.43    709.97 o 
  27   1   5      515.85     1072.77    480.48 o 
 -30   2   5     1473.55     1737.33    315.96 o 
 -28   2   5    10411.98     9470.60    521.09 o 
 -26   2   5      292.46      706.97    254.52 o 
 -24   2   5     9706.46     8895.63    548.63 o 
 -22   2   5     4476.10     4816.64    404.15 o 
 -20   2   5     7365.74     8336.86    558.39 o 
 -18   2   5      703.60      691.07    245.75 o 
 -16   2   5     1200.02     2117.87    276.89 o 
 -14   2   5    12789.88    11813.70    419.28 o 
 -12   2   5    37366.55    38647.56   1392.82 o 
 -10   2   5    24935.17    25496.70   1473.83 o 
  -8   2   5    45157.87    45100.48   1903.71 o 
  -6   2   5       60.60       13.33     98.14 o 
  -4   2   5      687.51      508.44    172.04 o 
  -2   2   5    12084.40    11101.99    313.96 o 
   0   2   5     2688.42     2820.35    171.71 o 
   2   2   5     1357.70     1463.49    198.42 o 
   4   2   5      520.06      652.03    224.08 o 
   6   2   5    52905.16    57597.28   1847.66 o 
   8   2   5       14.65      130.32    225.44 o 
  10   2   5     7356.46     7817.10    377.41 o 
  12   2   5    14781.04    15920.94    538.82 o 
  14   2   5     7829.15     7857.64    422.38 o 
  16   2   5      492.13      847.46    318.55 o 
  18   2   5      769.96      938.67    335.34 o 
  20   2   5     1614.66     1768.71    378.34 o 
  22   2   5     1797.62     1886.58    433.22 o 
  24   2   5      179.07      332.62    357.16 o 
  26   2   5     3103.80     2705.73    649.29 o 
 -29   3   5       77.41      273.14    255.85 o 
 -27   3   5     7397.57     7081.96   1183.32 o 
 -25   3   5        0.82      233.33    230.09 o 
 -23   3   5     6356.10     6026.77    496.46 o 
 -21   3   5      595.03     1059.79    298.99 o 
 -19   3   5       35.04      -37.62    236.22 o 
 -17   3   5     1364.48     1216.05    294.83 o 
 -15   3   5     6642.51     5649.37    426.08 o 
 -13   3   5     1393.65     1635.94    240.94 o 
 -11   3   5     2474.00     2875.03    286.13 o 
  -9   3   5      185.71      135.19    172.76 o 
  -7   3   5     9178.71     8731.95    294.41 o 
  -5   3   5     1615.33     1856.85    290.00 o 
  -3   3   5    11317.53     9616.54    397.32 o 
  -1   3   5    37714.27    34025.95   1592.34 o 
   1   3   5    12999.30    12889.41    700.02 o 
   3   3   5       31.72     -118.07    216.09 o 
   5   3   5    42284.07    39956.50   1889.56 o 
   7   3   5     3269.99     3526.70    307.31 o 
   9   3   5     4510.83     6039.44    368.42 o 
  11   3   5     7555.05     7965.32    390.32 o 
  13   3   5       61.78     -113.60    224.96 o 
  15   3   5     3957.71     4542.56    459.35 o 
  17   3   5       31.14      177.09    297.24 o 
  19   3   5     7244.47     7401.06    605.70 o 
  21   3   5      131.21      200.97    275.53 o 
  23   3   5     4841.12     5590.42    512.29 o 
  25   3   5     1146.95      954.54    660.10 o 
  27   3   5     1121.96      672.69    379.67 o 
 -30   4   5     7783.46     7210.64   1156.40 o 
 -28   4   5      689.20     1088.84    414.90 o 
 -26   4   5     7536.42     7734.34    854.23 o 
 -24   4   5     2863.09     3435.39    539.88 o 
 -22   4   5     7749.95     8611.75    701.42 o 
 -20   4   5     5160.54     5586.51    572.80 o 
 -18   4   5    14500.92    15179.57    754.64 o 
 -16   4   5     1532.87     1643.91    396.76 o 
 -14   4   5      167.67      -56.35    211.52 o 
 -12   4   5    49967.05    47137.25   1048.65 o 
 -10   4   5      188.13      160.93    185.28 o 
  -8   4   5     4107.92     4675.68    256.98 o 
  -6   4   5     7079.23     6941.60    279.89 o 
  -4   4   5    40668.46    40652.85   1858.72 o 
  -2   4   5     2975.49     2400.68    219.10 o 
   0   4   5    81121.56    73929.38   3783.62 o 
   2   4   5     1475.48     1084.64    198.69 o 
   4   4   5       30.59     -144.50    195.09 o 
   6   4   5      138.26      230.30    212.10 o 
   8   4   5    68439.38    66746.70   1168.77 o 
  10   4   5       27.46       29.83    218.16 o 
  12   4   5     9384.34     8339.33    633.28 o 
  14   4   5     2984.67     2634.97    398.82 o 
  16   4   5    10985.48     9985.89    576.49 o 
  18   4   5     2335.53     2196.89    405.34 o 
  20   4   5    34795.32    28679.91   1851.25 o 
  22   4   5      878.80     1320.55    307.55 o 
  24   4   5       27.68      604.40    245.59 o 
  26   4   5     6220.37     5552.77    590.91 o 
 -27   5   5     2217.44     2728.23    456.25 o 
 -25   5   5      203.24      775.83    304.68 o 
 -23   5   5     1213.09     1125.32    511.03 o 
 -21   5   5     2897.28     2794.38    487.16 o 
 -19   5   5       79.67       43.00    348.70 o 
 -17   5   5     6364.65     5901.42    581.75 o 
 -15   5   5    10397.13    10588.26    582.90 o 
 -13   5   5    14928.68    14683.72    625.68 o 
 -11   5   5     4339.77     5169.17    460.55 o 
  -9   5   5     3209.98     3135.33    386.92 o 
  -7   5   5     5122.01     4932.84    341.66 o 
  -5   5   5      305.00      399.60    233.45 o 
  -3   5   5    11069.72     9370.07    326.80 o 
  -1   5   5     8234.65     7561.28    309.62 o 
   1   5   5     5244.37     5018.50    275.06 o 
   3   5   5     1201.24     1447.67    201.75 o 
   5   5   5     2649.69     2265.15    283.25 o 
   7   5   5     1016.38     1031.13    254.40 o 
   9   5   5     1297.73     1389.39    291.62 o 
  11   5   5     2962.64     2714.44    395.38 o 
  13   5   5     1697.51     1777.83    377.02 o 
  15   5   5      919.31      635.46    330.04 o 
  17   5   5     6471.99     6038.74    541.92 o 
  19   5   5     6843.24     6130.43    561.49 o 
  21   5   5     3152.53     2711.34    396.63 o 
  23   5   5     2770.63     2543.23    355.88 o 
 -26   6   5     2132.20     3329.93    494.38 o 
 -24   6   5     1077.41     1428.28    398.41 o 
 -22   6   5     6637.46     7222.20    694.16 o 
 -20   6   5    11947.19    11288.85   1146.54 o 
 -18   6   5      229.63      149.96    303.25 o 
 -16   6   5    15390.09    15173.39    688.10 o 
 -14   6   5    17775.64    15710.13    680.00 o 
 -12   6   5     2242.19     2505.26    418.89 o 
 -10   6   5     8044.78     8126.72    551.55 o 
  -8   6   5     2296.42     2251.43    384.41 o 
  -6   6   5     1069.10     1273.66    286.16 o 
  -4   6   5     5431.04     5356.08    489.96 o 
  -2   6   5    40357.91    38024.48   1485.23 o 
   0   6   5    10818.30    10783.42    460.86 o 
   2   6   5     9101.85     8925.76    532.43 o 
   4   6   5      186.15      -81.50    212.97 o 
   6   6   5    11841.05    11094.64    474.24 o 
   8   6   5      452.38      303.33    297.94 o 
  10   6   5    10979.52    10942.73    588.99 o 
  12   6   5      575.50      660.44    326.08 o 
  14   6   5      229.40      -60.06    273.59 o 
  16   6   5      363.50      239.02    254.10 o 
  18   6   5    17074.10    14309.14    689.42 o 
  20   6   5      140.22      350.21    252.59 o 
  22   6   5     7514.98     7008.92    576.87 o 
 -25   7   5    11167.11    11249.27    759.74 o 
 -23   7   5      106.26      840.83    334.23 o 
 -21   7   5     1212.14     1220.30    401.94 o 
 -19   7   5        4.92       21.23    346.51 o 
 -17   7   5    10326.51    10480.71    612.90 o 
 -15   7   5     2835.14     2784.17    444.86 o 
 -13   7   5    22288.37    18544.02    925.62 o 
 -11   7   5      902.88      985.04    363.90 o 
  -9   7   5      690.23      817.27    355.83 o 
  -7   7   5      111.40      115.16    321.25 o 
  -5   7   5    27048.88    25428.99   1340.88 o 
  -3   7   5     3613.72     3799.47    410.89 o 
  -1   7   5     8169.61     8066.86    472.86 o 
   1   7   5     4008.79     4220.48    470.98 o 
   3   7   5    12817.46    13621.68    634.73 o 
   5   7   5      259.61      242.37    344.79 o 
   7   7   5     5828.75     6172.42    640.68 o 
   9   7   5     6587.14     5618.56    636.27 o 
  11   7   5      377.64      679.24    416.58 o 
  13   7   5    15653.33    14859.72    686.32 o 
  15   7   5     6398.89     5801.22    531.37 o 
  17   7   5     1465.29     1829.73    336.47 o 
  19   7   5      479.22     1090.16    394.93 o 
  21   7   5     9108.46     8502.90    712.31 o 
 -22   8   5        8.73      920.86    317.95 o 
 -20   8   5     2499.93     2390.01    487.40 o 
 -18   8   5     2642.82     2393.23    486.15 o 
 -16   8   5     2101.67     2353.58    485.98 o 
 -14   8   5      659.64      946.72    319.36 o 
 -12   8   5     6888.69     6418.72    552.32 o 
 -10   8   5      486.76      386.80    329.17 o 
  -8   8   5       30.85      -61.21    315.84 o 
  -6   8   5     5461.10     5421.60    520.04 o 
  -4   8   5    20941.57    19593.11   1147.74 o 
  -2   8   5      848.79     1268.45    372.29 o 
   0   8   5     5438.19     5147.80    497.52 o 
   2   8   5     2426.42     1744.78    389.93 o 
   4   8   5      354.63      855.99    432.16 o 
   6   8   5      786.34      389.04    421.66 o 
   8   8   5    16276.52    15992.08    855.01 o 
  10   8   5     3582.83     3194.31    567.38 o 
  12   8   5     5106.09     4901.41    606.91 o 
  14   8   5        0.61      776.55    366.16 o 
  16   8   5     1107.75     1611.48    422.84 o 
  18   8   5      173.63      711.31    364.43 o 
 -19   9   5     1171.23     1353.48    351.09 o 
 -17   9   5       80.48      391.32    455.06 o 
 -15   9   5    10816.98    10494.23    692.46 o 
 -13   9   5     1337.19     1508.53    389.65 o 
 -11   9   5     3163.86     2920.71    390.87 o 
  -9   9   5      855.22     1059.31    306.18 o 
  -7   9   5     7654.23     7909.49    638.64 o 
  -5   9   5      122.40      404.87    334.95 o 
  -3   9   5    12560.34    11869.75    732.17 o 
  -1   9   5     4239.11     3630.04    524.03 o 
   1   9   5       57.86      406.97    287.17 o 
   3   9   5     2520.77     3153.57    786.02 o 
   5   9   5    16477.72    16209.59   1934.04 o 
   7   9   5        3.55      223.29    337.37 o 
   9   9   5     7750.89     8426.49    906.06 o 
  11   9   5    11136.25    10430.51    694.16 o 
  13   9   5     1046.69     1768.05    486.08 o 
  15   9   5     1646.28     1986.18    436.15 o 
 -14  10   5     1639.05     2834.23    410.84 o 
 -12  10   5     1878.84     2797.31    406.19 o 
 -10  10   5       27.93      734.75    277.68 o 
  -8  10   5     1202.30     1691.20    312.09 o 
  -6  10   5      647.10     1391.20    361.15 o 
  -4  10   5     4750.08     5048.82    886.89 o 
  -2  10   5     2452.55     2756.20    445.27 o 
   0  10   5     3383.85     4102.73    589.78 o 
   2  10   5       23.79      546.40    362.39 o 
   4  10   5       19.75      944.94    279.99 o 
   6  10   5     1404.32     2344.95    364.09 o 
   8  10   5     7038.03     9147.29   1751.29 o 
  10  10   5      586.57     2156.36    408.44 o 
 -32   0   6    12442.34    11165.26   2035.27 o 
 -30   0   6    10586.29     9791.08    753.46 o 
 -28   0   6     2725.92     3923.96    610.81 o 
 -26   0   6     6798.83     7384.07    784.79 o 
 -24   0   6    24305.32    21844.09   1933.28 o 
 -22   0   6     5623.59     5265.65    669.83 o 
 -20   0   6     8566.48     7861.26    848.53 o 
 -18   0   6    48340.55    49750.18   4017.46 o 
 -16   0   6     3751.15     4446.49    580.66 o 
 -14   0   6      140.03      609.04    266.85 o 
 -12   0   6    19090.38    19998.76    847.60 o 
 -10   0   6    81534.74    88275.95   4015.49 o 
  -8   0   6       71.29      -29.10    224.54 o 
  -6   0   6   146265.02   153613.91   2355.27 o 
  -4   0   6    14652.58    15469.75    620.08 o 
  -2   0   6     6782.92     7986.16    326.19 o 
   0   0   6     5918.80     5837.34    299.01 o 
   2   0   6    84888.63    80093.97   2433.34 o 
   4   0   6    18447.15    21862.50    557.05 o 
   6   0   6    34979.22    33675.88    720.07 o 
   8   0   6      674.39      969.83    389.30 o 
  10   0   6    38478.51    39957.35   1770.96 o 
  12   0   6    18453.47    18650.84    629.74 o 
  14   0   6    69207.13    74340.49   4280.43 o 
  16   0   6     6105.06     6568.55   1537.45 o 
  18   0   6     6631.55     7401.14    740.10 o 
  20   0   6    14489.29    12035.68   1227.68 o 
  22   0   6    31982.74    26551.75   1813.85 o 
  24   0   6      565.24      466.35    425.40 o 
  26   0   6     7372.28     5427.89   1085.12 o 
 -31   1   6     1303.48     1963.55    274.51 o 
 -29   1   6     7828.12     7406.75    494.57 o 
 -27   1   6       12.51      195.82    207.68 o 
 -25   1   6     1086.19      889.78    305.97 o 
 -23   1   6    12977.43    10752.70    561.04 o 
 -21   1   6    11925.48    10581.79    625.58 o 
 -19   1   6    17697.25    16946.30   1039.31 o 
 -17   1   6       54.62      -55.98    196.10 o 
 -15   1   6    19533.29    19154.82    558.98 o 
 -13   1   6     3963.79     4407.80    286.59 o 
 -11   1   6     9988.34    10294.46    341.65 o 
  -9   1   6    99700.91   104143.58   2201.15 o 
  -7   1   6     5274.29     4027.08    230.58 o 
  -5   1   6    22365.71    20848.77    748.45 o 
  -3   1   6     3127.41     2894.66    169.27 o 
  -1   1   6     1061.61     1491.38    150.46 o 
   1   1   6     1010.25     1073.59    151.82 o 
   3   1   6      165.64       21.06    236.85 o 
   5   1   6    76779.98    80692.30   1875.15 o 
   7   1   6      344.36      525.55    237.11 o 
   9   1   6      122.35       52.56    173.48 o 
  11   1   6     7402.20     7960.99    317.46 o 
  13   1   6     8730.53     8918.80    433.70 o 
  15   1   6    10385.36    10394.02    470.04 o 
  17   1   6    19067.49    20039.13    961.56 o 
  19   1   6      497.76      288.17    354.25 o 
  21   1   6      552.90      786.10    347.00 o 
  23   1   6      445.06      535.90    402.12 o 
  25   1   6     8750.37     7827.46    919.07 o 
  27   1   6     4219.08     3775.89    709.44 o 
 -30   2   6     2307.25     3068.85    406.87 o 
 -28   2   6    16866.89    14349.75    932.86 o 
 -26   2   6     1799.33     2536.05    485.61 o 
 -24   2   6       76.99      204.07    249.66 o 
 -22   2   6     2846.83     2944.80    350.88 o 
 -20   2   6    12645.85    11994.31    700.78 o 
 -18   2   6     9702.58    10396.27    540.35 o 
 -16   2   6    35780.14    34383.82   1655.63 o 
 -14   2   6     8321.75     8045.21    495.72 o 
 -12   2   6      862.55      787.71    175.95 o 
 -10   2   6      615.63      378.33    177.70 o 
  -8   2   6    69113.48    62990.76   2873.31 o 
  -6   2   6      203.66      155.32    224.48 o 
  -4   2   6     5711.30     5747.92    312.76 o 
  -2   2   6      108.14      136.08    128.43 o 
   0   2   6    37492.65    33724.09    983.17 o 
   2   2   6    23742.90    24762.08    790.74 o 
   4   2   6   110985.05   112325.42   3464.76 o 
   6   2   6      798.05      614.89    247.30 o 
   8   2   6      598.82      875.28    238.21 o 
  10   2   6     2334.54     2733.19    300.38 o 
  12   2   6    49685.20    49715.19   1477.95 o 
  14   2   6     1688.43     2135.18    321.88 o 
  16   2   6     7787.55     8575.30    564.59 o 
  18   2   6     7833.54     8304.25    672.36 o 
  20   2   6      294.53      326.71    337.92 o 
  22   2   6      270.61      739.84    343.34 o 
  24   2   6    11622.71     8986.94    877.81 o 
  26   2   6      187.88      110.43    807.59 o 
 -29   3   6        2.35      255.63    287.36 o 
 -27   3   6     9381.67     9305.20    869.77 o 
 -25   3   6     1156.64     1507.77    413.58 o 
 -23   3   6    21576.46    20290.93    765.20 o 
 -21   3   6      240.65      307.87    248.65 o 
 -19   3   6    31248.89    28537.38   1272.91 o 
 -17   3   6     1310.57     1205.65    262.61 o 
 -15   3   6       44.47     -166.33    166.33 o 
 -13   3   6    12848.69    12217.91    577.92 o 
 -11   3   6    34644.71    34661.86    843.09 o 
  -9   3   6      693.08      730.08    178.67 o 
  -7   3   6    20040.81    19778.00    828.35 o 
  -5   3   6    21766.10    21089.94    802.18 o 
  -3   3   6    32174.15    30819.25   1529.28 o 
  -1   3   6      127.16        8.92    159.41 o 
   1   3   6   150976.67   145478.02   5475.78 o 
   3   3   6    82036.09    76387.64   2416.35 o 
   5   3   6     5639.51     6391.05    354.76 o 
   7   3   6    37925.99    36765.44    805.29 o 
   9   3   6    30591.72    30665.33   1012.76 o 
  11   3   6      255.98      409.18    247.45 o 
  13   3   6     8215.55     8064.06    449.06 o 
  15   3   6    18743.68    17497.26    871.01 o 
  17   3   6       82.62      215.21    301.90 o 
  19   3   6     5924.39     5555.64    509.01 o 
  21   3   6      169.54      307.98    256.35 o 
  23   3   6     4999.65     4913.25   1074.06 o 
  25   3   6      418.95      632.86    438.30 o 
 -30   4   6     4850.67     5104.96    740.06 o 
 -28   4   6     1925.71     1935.45    511.30 o 
 -26   4   6     1547.37     2105.36    465.32 o 
 -24   4   6     3433.32     3826.65    467.71 o 
 -22   4   6     2814.07     3071.65    455.76 o 
 -20   4   6     3547.32     3607.13    464.59 o 
 -18   4   6    14004.15    12744.41    630.06 o 
 -16   4   6     1151.63     1334.07    363.82 o 
 -14   4   6     1153.68     1410.68    350.86 o 
 -12   4   6     2118.55     2419.94    368.93 o 
 -10   4   6      542.47      382.61    283.69 o 
  -8   4   6     1271.61     1400.57    252.13 o 
  -6   4   6    18840.12    17293.55    797.79 o 
  -4   4   6     6505.78     6856.57    377.87 o 
  -2   4   6     2715.50     2602.78    209.98 o 
   0   4   6     6345.33     5667.59    310.45 o 
   2   4   6    49792.94    49008.55   1778.83 o 
   4   4   6     8466.92     8080.07    491.49 o 
   6   4   6     6404.42     6047.10    396.46 o 
   8   4   6       72.55      106.26    223.03 o 
  10   4   6       10.07      -27.98    235.52 o 
  12   4   6     2145.18     1962.73    374.68 o 
  14   4   6     2386.26     2211.83    402.97 o 
  16   4   6      335.45      169.96    306.29 o 
  18   4   6      911.87     1171.93    361.94 o 
  20   4   6      667.90     1090.84    305.46 o 
  22   4   6      980.10     2084.07    414.36 o 
  24   4   6      257.99      543.78    475.77 o 
 -27   5   6      506.95      913.46    298.30 o 
 -25   5   6      500.67     1034.66    315.88 o 
 -23   5   6     2807.07     3039.92    438.04 o 
 -21   5   6    35463.45    33300.74   1296.22 o 
 -19   5   6     3788.47     3986.35    476.16 o 
 -17   5   6      801.62      790.20    350.24 o 
 -15   5   6     5110.14     5546.54    503.19 o 
 -13   5   6    18244.32    16861.21    669.12 o 
 -11   5   6     4674.19     4753.41    453.98 o 
  -9   5   6    16573.96    14850.50    608.10 o 
  -7   5   6      403.55      326.80    228.13 o 
  -5   5   6      808.49      848.06    255.31 o 
  -3   5   6    46960.04    45991.07   2024.46 o 
  -1   5   6    27645.11    27488.44   1317.22 o 
   1   5   6     3361.08     3601.49    253.18 o 
   3   5   6     2065.57     2058.72    270.19 o 
   5   5   6    13991.96    13408.67    478.63 o 
   7   5   6      956.89     1139.72    280.20 o 
   9   5   6     4572.12     4921.62    396.27 o 
  11   5   6     2687.74     2764.95    404.41 o 
  13   5   6      214.58      272.31    302.16 o 
  15   5   6      100.38       38.11    278.08 o 
  17   5   6    14416.02    12144.64    641.12 o 
  19   5   6     8236.21     7952.65    570.86 o 
  21   5   6     2710.95     2571.79    375.41 o 
  23   5   6      131.13      642.20    447.76 o 
 -26   6   6     1820.75     2937.46    440.59 o 
 -24   6   6     4137.76     4866.39    596.90 o 
 -22   6   6      107.27     -269.45    269.45 o 
 -20   6   6      927.59     1619.53    435.01 o 
 -18   6   6     3879.48     4039.94    490.32 o 
 -16   6   6     3254.02     3567.65    465.85 o 
 -14   6   6       41.45      495.18    334.21 o 
 -12   6   6     2039.23     1702.49    392.06 o 
 -10   6   6     1371.85     1261.62    371.15 o 
  -8   6   6      603.66      503.64    335.09 o 
  -6   6   6    15294.18    15044.00    625.43 o 
  -4   6   6      154.20      265.00    256.27 o 
  -2   6   6      100.65     -171.42    234.81 o 
   0   6   6     1046.73      979.89    341.70 o 
   2   6   6     9918.40     9979.25    572.61 o 
   4   6   6     2655.70     3224.85    426.10 o 
   6   6   6     3771.27     4409.62    473.10 o 
   8   6   6      141.14      437.49    272.75 o 
  10   6   6      193.56     -197.27    287.87 o 
  12   6   6     1313.88     1001.54    338.48 o 
  14   6   6     3565.60     2923.02    436.95 o 
  16   6   6      566.48      501.45    298.53 o 
  18   6   6       54.86      906.11    283.16 o 
  20   6   6     3677.82     3778.43    439.97 o 
  22   6   6     2333.82     2700.07    407.75 o 
 -25   7   6     1452.84     1993.17    375.79 o 
 -23   7   6     1157.02     1494.19    387.80 o 
 -21   7   6     1274.65     1519.23    403.25 o 
 -19   7   6     6390.95     5954.74    887.26 o 
 -17   7   6       24.04      264.01    311.23 o 
 -15   7   6      373.47      231.21    307.77 o 
 -13   7   6      897.58      911.56    370.84 o 
 -11   7   6     2572.97     2294.30    417.11 o 
  -9   7   6      300.14      282.03    331.52 o 
  -7   7   6      443.21      420.61    333.47 o 
  -5   7   6     9077.83     9053.53    578.07 o 
  -3   7   6     3517.94     4052.77    400.73 o 
  -1   7   6     3392.23     3524.92    447.81 o 
   1   7   6     5706.58     5993.51    522.46 o 
   3   7   6      154.71       12.47    343.98 o 
   5   7   6     1614.09     1375.65    382.18 o 
   7   7   6      568.53      297.60    411.74 o 
   9   7   6     2159.41     2114.37    510.04 o 
  11   7   6      127.00      -30.79    373.78 o 
  13   7   6       90.53      -35.56    349.79 o 
  15   7   6     4898.31     4211.65    578.94 o 
  17   7   6      548.18      945.93    368.83 o 
  19   7   6     3858.72     3987.14    528.42 o 
 -22   8   6       27.83      197.07    280.94 o 
 -20   8   6     1333.06     1308.78    396.34 o 
 -18   8   6      746.14      493.99    333.92 o 
 -16   8   6    10810.48     9946.24    579.78 o 
 -14   8   6     2737.85     2607.22    400.92 o 
 -12   8   6      603.65      617.75    327.74 o 
 -10   8   6     2669.78     2572.43    429.72 o 
  -8   8   6    14155.79    13104.69    703.44 o 
  -6   8   6     3956.12     4484.35    488.79 o 
  -4   8   6      515.33      789.49    413.39 o 
  -2   8   6      432.68      798.28    327.88 o 
   0   8   6     1382.86     1557.63    390.44 o 
   2   8   6     2900.59     3564.81    467.10 o 
   4   8   6     3472.38     3869.25    454.11 o 
   6   8   6      896.02      738.85    419.18 o 
   8   8   6      108.29      164.51    372.90 o 
  10   8   6     1432.60     1327.06    505.46 o 
  12   8   6    13015.96    10882.14    858.85 o 
  14   8   6     2896.72     2706.11    499.66 o 
  16   8   6      411.76      934.29    374.97 o 
 -17   9   6       48.69      459.68    334.27 o 
 -15   9   6      761.39     1232.26    351.50 o 
 -13   9   6       20.84      354.39    237.41 o 
 -11   9   6      441.10      764.11    351.12 o 
  -9   9   6        0.27      207.73    279.07 o 
  -7   9   6      297.44      503.11    323.34 o 
  -5   9   6       49.14       96.07    315.51 o 
  -3   9   6       85.49      296.91    457.12 o 
  -1   9   6     1022.21      890.45    424.36 o 
   1   9   6       12.41      443.09    349.04 o 
   3   9   6        2.33      895.99    399.39 o 
   5   9   6      238.10      676.90    358.65 o 
   7   9   6       98.86      848.49    356.11 o 
   9   9   6       54.53     1096.71    332.68 o 
  11   9   6      344.57     1211.64    350.70 o 
  13   9   6       39.53     1405.80    357.00 o 
 -12  10   6      213.25     1026.71    330.45 o 
 -10  10   6       43.05      760.64    373.54 o 
  -8  10   6     2654.09     4239.01   1065.99 o 
  -6  10   6      541.48      971.51    425.23 o 
  -4  10   6      851.63     1759.54    369.69 o 
  -2  10   6      281.75      666.97    768.29 o 
   0  10   6     2944.81     3631.65    541.48 o 
   2  10   6     1633.94     1755.88    342.90 o 
   4  10   6     4070.14     5028.26    543.89 o 
   6  10   6      490.67      582.70    337.19 o 
   8  10   6        4.16      831.70    285.36 o 
 -31   1   7      596.90      983.09    301.65 o 
 -29   1   7    10463.94     9544.24    533.34 o 
 -27   1   7     4621.21     4896.09    467.75 o 
 -25   1   7     7677.93     7373.25    542.46 o 
 -23   1   7     2690.14     2792.11    446.84 o 
 -21   1   7     3279.98     3428.93    394.26 o 
 -19   1   7     1734.82     1609.45    282.59 o 
 -17   1   7    38282.86    39734.99   1242.42 o 
 -15   1   7     8003.51     7306.27    386.06 o 
 -13   1   7     1005.82     1141.52    193.29 o 
 -11   1   7     8196.92     7173.46    324.77 o 
  -9   1   7    64765.43    64236.86   2968.20 o 
  -7   1   7    13890.52    13386.36    553.20 o 
  -5   1   7     2752.14     2592.77    213.05 o 
  -3   1   7      905.86      714.08    173.87 o 
  -1   1   7     7424.06     7010.50    269.38 o 
   1   1   7    25176.76    21753.37    538.18 o 
   3   1   7    19641.86    19360.46    422.49 o 
   5   1   7     5195.14     5234.86    408.22 o 
   7   1   7     1164.80     1385.64    258.81 o 
   9   1   7    12404.12    13302.55    359.55 o 
  11   1   7    16129.80    16342.21    507.01 o 
  13   1   7    12621.08    12490.44    756.57 o 
  15   1   7       16.26      -33.26    247.67 o 
  17   1   7     2593.80     2713.23    396.21 o 
  19   1   7     4763.79     5345.32    591.15 o 
  21   1   7     4142.38     4473.88    803.56 o 
  23   1   7     4827.30     4283.13    701.25 o 
  25   1   7     1593.35     1255.74    490.29 o 
 -30   2   7     4190.82     4976.97    559.72 o 
 -28   2   7     5856.85     6538.45    613.46 o 
 -26   2   7     3271.20     4125.30    662.32 o 
 -24   2   7       24.26       92.89    253.58 o 
 -22   2   7     2880.16     2837.81    337.97 o 
 -20   2   7     9243.03     8972.23    570.37 o 
 -18   2   7     2648.25     2994.83    317.80 o 
 -16   2   7     1353.57     1544.93    261.02 o 
 -14   2   7    12658.25    10843.45    530.03 o 
 -12   2   7     4971.42     5774.86    336.73 o 
 -10   2   7    23297.97    20551.95   1083.26 o 
  -8   2   7     2787.17     3326.87    283.87 o 
  -6   2   7      608.10      487.84    262.56 o 
  -4   2   7      118.59      470.03    303.45 o 
  -2   2   7    23093.00    20715.14   1184.01 o 
   0   2   7     1733.82     2340.84    268.15 o 
   2   2   7     2912.54     3465.45    303.25 o 
   4   2   7    12204.13    12437.51    430.29 o 
   6   2   7    10779.92     9537.83    406.52 o 
   8   2   7     1545.54     2182.05    279.48 o 
  10   2   7     7619.39     7495.29    397.99 o 
  12   2   7      559.06      488.20    266.71 o 
  14   2   7      850.93      730.67    286.94 o 
  16   2   7    11414.81    11035.96    585.32 o 
  18   2   7       77.22      323.84    358.51 o 
  20   2   7       32.90     -213.76    264.08 o 
  22   2   7       77.78      348.84    312.90 o 
  24   2   7     4310.60     3655.05    697.04 o 
  26   2   7     1502.84     1295.66    485.19 o 
 -29   3   7      670.13     1304.42    303.31 o 
 -27   3   7     5726.13     5767.41    727.57 o 
 -25   3   7     3705.22     4184.89    566.11 o 
 -23   3   7       22.04      -59.96    303.44 o 
 -21   3   7     4223.73     4938.20    499.02 o 
 -19   3   7     2416.21     2692.92    416.08 o 
 -17   3   7     1380.61     1670.43    360.28 o 
 -15   3   7     5214.94     4926.11    474.25 o 
 -13   3   7     2376.64     2105.22    243.37 o 
 -11   3   7      334.35       64.10    189.48 o 
  -9   3   7    10533.66     9257.94    435.56 o 
  -7   3   7     1793.67     1388.44    275.77 o 
  -5   3   7     6878.28     7281.90    386.32 o 
  -3   3   7     3302.79     3085.47    314.56 o 
  -1   3   7    31839.14    28190.26   1095.84 o 
   1   3   7      859.71      576.19    217.15 o 
   3   3   7    24458.21    22084.17    815.14 o 
   5   3   7    28981.62    27284.96   1025.21 o 
   7   3   7     6456.85     6439.05    369.47 o 
   9   3   7      551.83      617.76    251.60 o 
  11   3   7    16004.46    16132.81    551.61 o 
  13   3   7        1.40       -9.06    247.43 o 
  15   3   7      362.75      390.12    312.10 o 
  17   3   7      793.34      483.07    317.67 o 
  19   3   7    13103.71    11682.75   1028.95 o 
  21   3   7       12.82     -111.24    283.25 o 
  23   3   7     5001.61     5171.69    622.19 o 
  25   3   7       43.76      385.70    357.62 o 
 -28   4   7      130.88      333.97    447.39 o 
 -26   4   7     1400.42     1644.35    360.69 o 
 -24   4   7    21323.17    20101.62    785.77 o 
 -22   4   7     3836.67     4615.52    506.94 o 
 -20   4   7    10428.20     9949.41    609.71 o 
 -18   4   7      540.97      573.27    332.84 o 
 -16   4   7     4172.48     4994.16    481.54 o 
 -14   4   7      649.84      672.99    319.29 o 
 -12   4   7    42963.00    38646.08   1276.49 o 
 -10   4   7     1382.45     1704.54    334.73 o 
  -8   4   7     1893.19     2445.35    286.19 o 
  -6   4   7       73.49      162.97    227.67 o 
  -4   4   7    51007.30    46007.96   2202.11 o 
  -2   4   7      628.52      592.38    235.14 o 
   0   4   7    23133.77    19900.23    863.85 o 
   2   4   7    13989.27    12273.81    592.76 o 
   4   4   7    12206.64    11576.07    762.40 o 
   6   4   7     3342.03     3390.56    336.02 o 
   8   4   7    50644.28    47419.74   1282.93 o 
  10   4   7      120.63      222.82    255.61 o 
  12   4   7      995.35     1249.23    358.37 o 
  14   4   7      540.89      582.43    321.80 o 
  16   4   7    18405.45    15396.82    809.61 o 
  18   4   7      264.13      388.04    291.14 o 
  20   4   7     6850.81     6969.10    554.23 o 
  22   4   7    12050.43    10684.46   1070.34 o 
  24   4   7      892.72     1292.16    369.38 o 
 -27   5   7     2169.00     2626.81    407.71 o 
 -25   5   7     3115.83     3491.78    426.42 o 
 -23   5   7     3692.38     3805.30    463.95 o 
 -21   5   7     5256.95     5505.01    535.13 o 
 -19   5   7       58.69       14.28    309.22 o 
 -17   5   7      227.43      649.16    346.63 o 
 -15   5   7    11445.68    11193.67    608.18 o 
 -13   5   7     8839.74     9248.82    568.20 o 
 -11   5   7     8658.02     7580.44    518.17 o 
  -9   5   7     1738.16     1143.62    333.93 o 
  -7   5   7       18.34      -29.03    223.39 o 
  -5   5   7     5300.09     5919.93    392.97 o 
  -3   5   7      640.42      689.70    260.01 o 
  -1   5   7    23533.58    22733.05    937.85 o 
   1   5   7     6660.61     6656.79    504.57 o 
   3   5   7     8400.91     8273.48    526.60 o 
   5   5   7     1885.25     2390.14    307.34 o 
   7   5   7     3161.46     3337.31    343.74 o 
   9   5   7     2742.75     2705.46    349.67 o 
  11   5   7     2618.84     2458.75    477.53 o 
  13   5   7     2681.02     2330.59    400.99 o 
  15   5   7       12.51       55.71    264.23 o 
  17   5   7     1226.84     1089.06    329.93 o 
  19   5   7     7975.37     7686.17    766.15 o 
  21   5   7     2094.20     2522.87    362.09 o 
  23   5   7     1556.45     2100.66    475.18 o 
 -26   6   7     9698.39    10343.42    701.94 o 
 -24   6   7       37.66      508.57    284.87 o 
 -22   6   7    13212.31    13005.81    668.31 o 
 -20   6   7     2583.61     2237.36    417.79 o 
 -18   6   7     3421.29     3457.11    470.89 o 
 -16   6   7      368.11      313.44    329.01 o 
 -14   6   7    19820.64    19864.49   1038.10 o 
 -12   6   7     3163.85     3146.38    447.31 o 
 -10   6   7     8072.18     7013.70    539.13 o 
  -8   6   7       85.06       39.14    322.96 o 
  -6   6   7     8330.34     8575.30    466.14 o 
  -4   6   7     1968.75     1868.56    328.32 o 
  -2   6   7    40109.46    37651.71   1561.86 o 
   0   6   7      162.48      311.17    327.11 o 
   2   6   7      709.18      925.62    363.06 o 
   4   6   7     6760.94     6639.88    528.88 o 
   6   6   7     4194.24     4632.80    494.45 o 
   8   6   7      242.42      444.76    363.69 o 
  10   6   7    10537.39     9770.04   1245.55 o 
  12   6   7    11113.18     8726.11    770.75 o 
  14   6   7     3242.10     3484.38    443.39 o 
  16   6   7     9725.10     8985.68    617.56 o 
  18   6   7    12835.42    11674.47    801.51 o 
  20   6   7      517.82     1012.22    423.43 o 
 -23   7   7     2303.06     2671.61    476.27 o 
 -21   7   7       15.58       77.61    306.59 o 
 -19   7   7      533.36      842.03    301.67 o 
 -17   7   7    17562.46    17166.03    743.20 o 
 -15   7   7     3054.33     3053.51    448.71 o 
 -13   7   7     5722.21     5767.28    541.27 o 
 -11   7   7     5130.64     4947.25    508.28 o 
  -9   7   7     2955.52     2904.45    444.94 o 
  -7   7   7      553.82      506.22    353.14 o 
  -5   7   7     8352.26     7846.98    563.94 o 
  -3   7   7      802.18      787.25    345.66 o 
  -1   7   7      144.94     -225.30    307.34 o 
   1   7   7    13240.12    12376.79    810.01 o 
   3   7   7     3433.56     3502.45    462.01 o 
   5   7   7       40.10      238.35    340.82 o 
   7   7   7     3578.34     3157.47    529.92 o 
   9   7   7    13687.75    12737.95   1062.76 o 
  11   7   7        0.58      -90.20    389.68 o 
  13   7   7    13670.05    12063.95    792.53 o 
  15   7   7       44.53      662.45    326.39 o 
  17   7   7     1592.55     1817.94    634.21 o 
  19   7   7       15.37      602.23    428.81 o 
 -22   8   7      240.81     1003.16    355.78 o 
 -20   8   7     2605.61     2624.52    485.18 o 
 -18   8   7      897.60     1146.15    397.41 o 
 -16   8   7     4896.14     5182.32    513.84 o 
 -14   8   7     3297.65     2606.14    406.25 o 
 -12   8   7     6956.42     6476.55    551.04 o 
 -10   8   7       31.41      153.15    305.06 o 
  -8   8   7      175.13      461.08    327.39 o 
  -6   8   7       12.14       47.92    373.39 o 
  -4   8   7     6149.42     5803.64    626.59 o 
  -2   8   7      804.67     1129.08    345.42 o 
   0   8   7     7425.98     7192.05    631.42 o 
   2   8   7      177.59       32.46    322.88 o 
   4   8   7        7.93      125.46    420.06 o 
   6   8   7     1420.00     1628.39    460.36 o 
   8   8   7     7862.72     8216.67   1091.39 o 
  10   8   7     7934.47     7979.02    722.31 o 
  12   8   7     3121.29     3784.76    570.98 o 
  14   8   7     1050.10     1279.77    426.69 o 
  16   8   7     1568.63     2191.10    470.87 o 
 -17   9   7      793.88     1029.79    355.85 o 
 -15   9   7     9088.59     8182.66    653.31 o 
 -13   9   7     1265.75     1539.96    324.84 o 
 -11   9   7       10.00      314.91    253.80 o 
  -9   9   7    12290.05    12288.54    757.03 o 
  -7   9   7     4496.16     4368.24    546.70 o 
  -5   9   7      272.23      793.32    340.75 o 
  -3   9   7     5651.73     5462.75    834.14 o 
  -1   9   7    10145.09    10830.18   1336.60 o 
   1   9   7       13.28      113.89    245.71 o 
   3   9   7     6565.84     7283.21    999.24 o 
   5   9   7     5191.15     5562.22    858.12 o 
   7   9   7     3947.39     4386.85    714.72 o 
   9   9   7      336.97      702.74    311.42 o 
  11   9   7    16622.96    16038.79    865.31 o 
  13   9   7      120.93      857.82    323.83 o 
 -12  10   7     2026.40     2740.43    482.23 o 
 -10  10   7      108.43      882.65    289.35 o 
  -8  10   7      266.17     1382.46    315.38 o 
  -6  10   7       17.43      699.83    287.42 o 
  -4  10   7     4890.85     4488.17    496.86 o 
  -2  10   7     4223.73     3967.93    491.23 o 
   0  10   7     7777.82     5789.66    732.10 o 
   2  10   7        6.70      838.88    368.42 o 
   4  10   7       10.69     1138.27    271.53 o 
   6  10   7       22.31      923.68    281.87 o 
 -32   0   8       47.20      503.69    357.54 o 
 -30   0   8    16791.00    14481.96   1911.67 o 
 -28   0   8       81.48      525.06    511.09 o 
 -26   0   8     8627.41     7842.69    742.11 o 
 -24   0   8     1078.79     1036.22    444.09 o 
 -22   0   8     4186.56     4252.14    754.13 o 
 -20   0   8      961.08      934.92    434.54 o 
 -18   0   8    64238.98    63691.36   2278.60 o 
 -16   0   8      953.44     1257.94    307.43 o 
 -14   0   8     3119.11     3701.29    371.48 o 
 -12   0   8      107.43      -76.60    228.24 o 
 -10   0   8    68957.38    63948.98   3841.78 o 
  -8   0   8     1888.81     2449.18    357.63 o 
  -6   0   8    18592.55    14842.21    551.85 o 
  -4   0   8      149.12       24.04    297.25 o 
  -2   0   8      143.38      228.08    300.32 o 
   0   0   8    49845.04    46009.01   1843.11 o 
   2   0   8    98823.80    89112.93   2571.46 o 
   4   0   8     1276.34     2011.40    340.84 o 
   6   0   8    22046.01    21111.35    627.25 o 
   8   0   8    60278.27    62512.80   1031.02 o 
  10   0   8     5591.61     6115.84    444.18 o 
  12   0   8      548.60      922.13    468.40 o 
  14   0   8    25677.82    25942.93   2210.81 o 
  16   0   8    18261.33    18751.56   1558.68 o 
  18   0   8      143.81      -68.02    447.96 o 
  20   0   8    10605.78    10021.65   1239.06 o 
  22   0   8    10446.53     9471.12   1382.37 o 
  24   0   8       74.08      643.79    508.06 o 
 -31   1   8      784.27     1498.88    277.56 o 
 -29   1   8     7555.15     7528.98    620.13 o 
 -27   1   8     5366.28     5251.87    475.77 o 
 -25   1   8       21.44      208.87    229.22 o 
 -23   1   8       45.57     -213.64    239.03 o 
 -21   1   8    10938.69     9634.28    546.13 o 
 -19   1   8    34880.57    33716.31   1000.71 o 
 -17   1   8      915.66      918.82    245.47 o 
 -15   1   8    23183.94    22273.65    943.40 o 
 -13   1   8      163.02      126.70    165.89 o 
 -11   1   8     4753.07     5361.54    295.60 o 
  -9   1   8    26940.10    23990.59   1446.92 o 
  -7   1   8    29003.24    27498.48    676.72 o 
  -5   1   8      490.52      538.24    210.73 o 
  -3   1   8    12000.94    11003.95    344.16 o 
  -1   1   8      731.96      737.65    219.11 o 
   1   1   8     1415.78     1325.70    228.91 o 
   3   1   8     2155.00     1730.44    224.46 o 
   5   1   8    79618.59    76579.38   1743.42 o 
   7   1   8    15779.53    15717.44    376.71 o 
   9   1   8     5196.58     5818.73    375.03 o 
  11   1   8     2048.00     2229.10    311.01 o 
  13   1   8    23364.75    22756.12    837.27 o 
  15   1   8       37.99     -157.39    280.92 o 
  17   1   8    30385.33    30903.38    883.08 o 
  19   1   8      734.07      844.52    360.39 o 
  21   1   8      264.06      276.44    459.80 o 
  23   1   8       42.18      567.82    351.11 o 
  25   1   8     4562.78     3962.43    677.87 o 
 -30   2   8       27.37      720.46    233.98 o 
 -28   2   8    19096.17    16487.23    816.71 o 
 -26   2   8      340.05      609.43    305.34 o 
 -24   2   8      139.98      252.88    327.24 o 
 -22   2   8      516.08      521.18    314.21 o 
 -20   2   8    38382.42    36594.82   1660.50 o 
 -18   2   8     1200.76     1431.29    270.00 o 
 -16   2   8    59430.30    55164.08   2111.37 o 
 -14   2   8      570.33      738.92    197.71 o 
 -12   2   8    32917.80    29244.97   1292.63 o 
 -10   2   8     1788.36     1893.83    190.24 o 
  -8   2   8    49078.32    41674.10   3539.84 o 
  -6   2   8     4477.55     5375.86    359.37 o 
  -4   2   8     3986.80     3935.34    229.16 o 
  -2   2   8    11143.11    10764.55    324.87 o 
   0   2   8    17293.97    14191.71    436.76 o 
   2   2   8     1025.56     1084.84    256.50 o 
   4   2   8    61822.87    60077.40   1855.92 o 
   6   2   8    11760.86    11131.96    426.80 o 
   8   2   8     6543.38     6756.55    381.70 o 
  10   2   8    12981.26    13281.08    490.86 o 
  12   2   8    20385.06    19502.08    648.55 o 
  14   2   8     7242.67     8326.57    484.92 o 
  16   2   8     5080.46     6306.01    601.41 o 
  18   2   8    10617.76    10029.74    958.48 o 
  20   2   8      477.58      691.55    349.62 o 
  22   2   8     3076.34     3361.77    588.09 o 
  24   2   8     3721.91     2661.81    582.48 o 
 -29   3   8     1597.88     1819.13    437.13 o 
 -27   3   8        6.66      544.77    355.07 o 
 -25   3   8     9094.12     9003.05    694.36 o 
 -23   3   8     9348.04     9516.83    600.39 o 
 -21   3   8     1702.69     2283.23    412.88 o 
 -19   3   8     9119.09     9292.66    596.18 o 
 -17   3   8    15374.30    15329.54    638.68 o 
 -15   3   8      779.72      920.12    318.10 o 
 -13   3   8    14403.60    14278.17    584.26 o 
 -11   3   8    23734.99    21504.85    637.39 o 
  -9   3   8     7122.03     7074.38    371.10 o 
  -7   3   8    13794.02    13289.65    558.59 o 
  -5   3   8    26685.55    23367.77    849.07 o 
  -3   3   8     5232.91     4687.44    338.56 o 
  -1   3   8     1882.56     2263.18    209.81 o 
   1   3   8       61.63      112.85    178.05 o 
   3   3   8    31895.37    29329.03    877.39 o 
   5   3   8     4199.02     4188.09    327.48 o 
   7   3   8    50901.30    47451.76   2540.58 o 
   9   3   8    11754.77    11710.61    484.46 o 
  11   3   8      806.04      626.39    276.46 o 
  13   3   8       64.63       95.47    265.10 o 
  15   3   8    19811.06    16499.94    698.71 o 
  17   3   8      383.34      513.10    298.03 o 
  19   3   8      601.45      666.12    315.79 o 
  21   3   8     2630.84     2497.44    503.93 o 
  23   3   8     6889.74     6860.53   1055.29 o 
 -28   4   8      660.33     1167.41    339.92 o 
 -26   4   8     1362.99     1693.66    382.72 o 
 -24   4   8     1294.24     1500.53    374.39 o 
 -22   4   8      809.44      868.66    347.84 o 
 -20   4   8     1386.43     1082.59    373.49 o 
 -18   4   8     8516.74     8652.42    597.75 o 
 -16   4   8      765.71      761.97    354.17 o 
 -14   4   8      525.55      444.04    320.12 o 
 -12   4   8      306.01      368.78    304.99 o 
 -10   4   8    11414.25    10591.16    446.72 o 
  -8   4   8    13714.92    13247.68    716.79 o 
  -6   4   8    21466.12    19727.18    562.12 o 
  -4   4   8     6218.25     6187.68    374.75 o 
  -2   4   8      256.35      313.86    223.86 o 
   0   4   8      418.78      323.88    205.35 o 
   2   4   8    13657.86    12098.95    485.05 o 
   4   4   8     6575.35     6892.32    465.58 o 
   6   4   8     4898.05     5147.13    405.37 o 
   8   4   8     1697.29     1957.21    320.35 o 
  10   4   8     1884.47     2130.91    341.49 o 
  12   4   8     1346.68     1501.67    318.84 o 
  14   4   8     3140.85     3160.11    435.45 o 
  16   4   8     2928.83     2800.38    430.96 o 
  18   4   8     1086.72     1356.46    324.37 o 
  20   4   8     1257.96     1639.73    410.11 o 
  22   4   8       18.16      290.45    414.12 o 
 -27   5   8      290.49     1003.52    251.61 o 
 -25   5   8     1818.23     2391.67    380.08 o 
 -23   5   8     8650.07     9091.65    615.83 o 
 -21   5   8     8579.10     7676.00    600.70 o 
 -19   5   8     2937.58     3075.19    444.56 o 
 -17   5   8      421.98      339.34    319.48 o 
 -15   5   8     8416.40     7954.45    587.25 o 
 -13   5   8    10857.28    11144.73    662.52 o 
 -11   5   8     2879.13     2668.80    399.82 o 
  -9   5   8     7940.30     8224.35    533.75 o 
  -7   5   8    21738.39    20394.29    968.66 o 
  -5   5   8     1330.88     1121.27    279.55 o 
  -3   5   8    42537.72    40373.77   1946.75 o 
  -1   5   8     2909.74     3185.20    407.82 o 
   1   5   8    10562.68     9831.51    545.03 o 
   3   5   8      464.23      567.09    341.90 o 
   5   5   8    28282.79    27027.63    815.02 o 
   7   5   8      163.54      393.82    344.37 o 
   9   5   8     3036.45     2903.44    358.18 o 
  11   5   8       12.28      -12.58    267.05 o 
  13   5   8     6634.51     6692.19    527.97 o 
  15   5   8     2985.89     2755.67    427.22 o 
  17   5   8    15981.73    14195.73    680.27 o 
  19   5   8      162.52      382.50    223.14 o 
  21   5   8      897.12     1337.72    328.02 o 
 -26   6   8     2177.81     2418.73    400.35 o 
 -24   6   8        1.77      504.89    294.09 o 
 -22   6   8      494.08      714.24    284.14 o 
 -20   6   8     2577.35     2315.27    402.88 o 
 -18   6   8     9892.08     9640.22    630.25 o 
 -16   6   8      771.35      549.27    350.85 o 
 -14   6   8     1459.59     1443.19    400.01 o 
 -12   6   8        3.67     -244.94    315.55 o 
 -10   6   8      282.89      137.32    312.50 o 
  -8   6   8      156.27      382.93    342.62 o 
  -6   6   8     2738.97     3114.62    363.26 o 
  -4   6   8     2073.03     2350.57    343.46 o 
  -2   6   8     1223.71     1175.68    364.04 o 
   0   6   8     2333.39     2283.83    412.52 o 
   2   6   8     5874.03     5418.83    512.16 o 
   4   6   8        2.59      188.89    334.17 o 
   6   6   8      905.25     1238.95    392.91 o 
   8   6   8     2015.23     2413.34    431.47 o 
  10   6   8      105.07      244.23    406.96 o 
  12   6   8      182.96      543.60    408.22 o 
  14   6   8     3520.50     3637.38    595.58 o 
  16   6   8     1311.89     1890.59    541.88 o 
  18   6   8      461.75     1066.07    586.62 o 
  20   6   8      524.52     1383.57    523.76 o 
 -23   7   8     2583.86     2439.52    435.81 o 
 -21   7   8     1730.59     1554.38    330.24 o 
 -19   7   8     2148.61     2134.65    376.87 o 
 -17   7   8     4623.70     4421.70    484.26 o 
 -15   7   8      129.89      145.68    311.50 o 
 -13   7   8     1974.76     1624.70    410.85 o 
 -11   7   8      471.44      421.91    330.31 o 
  -9   7   8     1487.72     1602.93    391.01 o 
  -7   7   8     5123.89     4542.39    493.46 o 
  -5   7   8    13117.72    12464.50   1168.82 o 
  -3   7   8     6154.24     6434.85    769.00 o 
  -1   7   8      566.46      548.39    347.85 o 
   1   7   8      159.08       -4.30    327.03 o 
   3   7   8      935.13      977.45    389.27 o 
   5   7   8      675.28      516.52    355.99 o 
   7   7   8     2308.97     2675.52    534.36 o 
   9   7   8       25.55     -233.67    364.97 o 
  11   7   8     1869.97     2100.85    502.21 o 
  13   7   8      279.13      886.93    372.61 o 
  15   7   8    11342.60    10246.35   1345.79 o 
  17   7   8     1178.97     2154.00    392.31 o 
 -20   8   8     2581.28     2413.94    465.01 o 
 -18   8   8      376.50     1220.42    314.23 o 
 -16   8   8     6594.75     5803.30    603.29 o 
 -14   8   8        6.43     -100.00    267.58 o 
 -12   8   8     4123.63     3404.83    464.76 o 
 -10   8   8     8313.37     7172.16    648.28 o 
  -8   8   8     8635.49     7497.12    682.11 o 
  -6   8   8     2691.90     2261.10    489.57 o 
  -4   8   8        8.08       38.20    360.39 o 
  -2   8   8      155.42      299.79    299.52 o 
   0   8   8     3717.73     4712.31    498.18 o 
   2   8   8     2499.19     2467.55    438.62 o 
   4   8   8     1057.82     1640.99    499.21 o 
   6   8   8      568.19     1171.88    423.80 o 
   8   8   8     2680.74     2945.54    496.26 o 
  10   8   8     2219.99     2810.78    586.29 o 
  12   8   8     5091.84     4305.24    727.71 o 
  14   8   8      224.98      932.10    359.84 o 
 -17   9   8        2.88      318.76    309.01 o 
 -15   9   8        1.08      860.43    250.43 o 
 -13   9   8       88.57      578.84    243.41 o 
 -11   9   8      569.22      833.95    343.95 o 
  -9   9   8       19.18      393.84    313.43 o 
  -7   9   8     1573.71     1653.78    400.10 o 
  -5   9   8      402.06      980.27    345.84 o 
  -3   9   8       84.75      474.59    347.50 o 
  -1   9   8        1.25      604.52    356.76 o 
   1   9   8      268.50      884.35    293.05 o 
   3   9   8       74.33      704.05    304.50 o 
   5   9   8       33.99     1042.17    436.94 o 
   7   9   8      124.00      430.29    357.74 o 
   9   9   8       37.78      718.22    352.79 o 
  11   9   8       97.76      934.08    334.37 o 
 -10  10   8     2593.11     3286.05    453.14 o 
  -8  10   8     1772.57     1960.64    373.30 o 
  -6  10   8      343.25      874.58    292.34 o 
  -4  10   8       93.09      709.30    372.24 o 
  -2  10   8     1896.71     2007.29    486.39 o 
   0  10   8     5533.30     5053.56    692.70 o 
   2  10   8     2148.86     2459.67    473.38 o 
   4  10   8     1714.12     2434.32    353.97 o 
 -31   1   9     3998.88     5113.23    559.08 o 
 -29   1   9     1844.68     1992.66    380.06 o 
 -27   1   9     1807.37     1996.48    507.27 o 
 -25   1   9       44.08     -143.91    332.15 o 
 -23   1   9      366.80      336.57    242.86 o 
 -21   1   9    17847.34    16046.49    837.52 o 
 -19   1   9     5793.78     6350.58    412.90 o 
 -17   1   9    15922.84    13687.79    870.64 o 
 -15   1   9      462.11      712.09    198.28 o 
 -13   1   9     4319.91     4760.79    307.19 o 
 -11   1   9    18879.46    16867.33    420.85 o 
  -9   1   9     3598.05     4135.98    268.30 o 
  -7   1   9    11015.23    10483.60    365.21 o 
  -5   1   9      983.01      961.12    219.35 o 
  -3   1   9     3503.33     3078.98    267.88 o 
  -1   1   9    11419.63     9293.20    342.54 o 
   1   1   9    27852.98    25141.00    464.15 o 
   3   1   9      581.70      325.39    179.93 o 
   5   1   9     1458.90     1545.15    201.64 o 
   7   1   9    19983.82    20221.78    569.41 o 
   9   1   9     7946.37     7895.34    425.39 o 
  11   1   9     1117.46     1646.71    314.72 o 
  13   1   9     1746.16     1951.96    467.44 o 
  15   1   9    12436.59    12446.54    721.30 o 
  17   1   9     1273.62     1863.15    454.01 o 
  19   1   9     6990.62     8692.13    887.74 o 
  21   1   9    10652.16    10957.00   1578.77 o 
  23   1   9        1.34      925.68    399.38 o 
 -30   2   9     1284.61     2259.55    358.56 o 
 -28   2   9       19.27      481.65    321.39 o 
 -26   2   9     4610.14     4710.97    565.78 o 
 -24   2   9     3660.62     4135.74    554.57 o 
 -22   2   9      109.03      259.60    304.33 o 
 -20   2   9     6101.96     6554.29    524.60 o 
 -18   2   9     7608.23     7947.39    539.49 o 
 -16   2   9     4972.34     5717.12    463.22 o 
 -14   2   9    18298.27    17576.43    848.85 o 
 -12   2   9        0.60       65.97    140.09 o 
 -10   2   9    12574.97    12322.91    955.35 o 
  -8   2   9     7788.49     6442.59    502.72 o 
  -6   2   9    18310.47    15869.72    679.19 o 
  -4   2   9     2433.94     2890.61    225.39 o 
  -2   2   9     1802.93     1741.55    214.34 o 
   0   2   9    13745.90    12710.71    445.58 o 
   2   2   9      659.81      667.71    231.65 o 
   4   2   9     7066.74     6697.31    410.16 o 
   6   2   9     1696.70     1517.53    321.48 o 
   8   2   9      393.59      291.86    224.86 o 
  10   2   9     1100.81     1066.83    291.91 o 
  12   2   9     8749.36     8957.80    485.06 o 
  14   2   9       75.71      486.83    282.62 o 
  16   2   9     5404.19     5358.75    707.38 o 
  18   2   9      237.17      637.16    358.86 o 
  20   2   9     2947.87     2857.63    466.34 o 
  22   2   9       57.34      673.81    289.95 o 
  24   2   9     9614.97     6242.68   1021.05 o 
 -29   3   9      431.31     1447.89    332.34 o 
 -27   3   9     3868.38     4224.79    555.38 o 
 -25   3   9     2290.73     2934.04    505.23 o 
 -23   3   9        3.52       71.85    296.69 o 
 -21   3   9     6369.67     6417.12    540.77 o 
 -19   3   9     2622.35     2554.84    420.37 o 
 -17   3   9     2598.47     2610.35    404.79 o 
 -15   3   9     2348.69     2782.38    404.47 o 
 -13   3   9    30554.08    32120.04    814.18 o 
 -11   3   9      347.86      458.31    234.80 o 
  -9   3   9    16413.82    16289.62    496.52 o 
  -7   3   9     1800.01     1918.77    284.61 o 
  -5   3   9     2034.08     2306.46    303.75 o 
  -3   3   9     1106.48     1348.96    258.99 o 
  -1   3   9    13051.08    11365.92    322.35 o 
   1   3   9      387.84      609.37    220.25 o 
   3   3   9     6636.70     7161.00    367.51 o 
   5   3   9       66.89       83.81    208.77 o 
   7   3   9    12455.56    11600.72    471.62 o 
   9   3   9     4120.94     3894.75    376.14 o 
  11   3   9     8743.94     8870.80    479.13 o 
  13   3   9      562.05      462.32    279.00 o 
  15   3   9     1337.34     1133.31    334.42 o 
  17   3   9       25.99      225.24    304.55 o 
  19   3   9     6268.84     5263.42    588.94 o 
  21   3   9      170.88      495.45    436.40 o 
  23   3   9     1521.91     1383.18    341.17 o 
 -28   4   9     1347.50     2465.47    400.43 o 
 -26   4   9       53.27      622.77    325.96 o 
 -24   4   9    28259.42    26203.00    996.31 o 
 -22   4   9     5779.98     5850.21    536.03 o 
 -20   4   9       50.18       46.44    309.31 o 
 -18   4   9     9483.68     9325.77    602.73 o 
 -16   4   9     9802.48     9794.46    601.47 o 
 -14   4   9     3881.83     4172.12    462.62 o 
 -12   4   9    40064.23    37853.53    904.70 o 
 -10   4   9     4829.63     5449.92    372.35 o 
  -8   4   9      415.85      604.71    249.09 o 
  -6   4   9     3893.85     4257.82    351.02 o 
  -4   4   9    33412.01    32117.79   1527.58 o 
  -2   4   9     4454.98     4985.19    365.56 o 
   0   4   9      580.77      595.72    295.32 o 
   2   4   9    21317.13    20425.73    866.96 o 
   4   4   9    17436.47    16020.69    874.84 o 
   6   4   9     8001.89     7850.08    433.74 o 
   8   4   9    12735.95    11333.69    569.76 o 
  10   4   9      980.11      994.15    301.23 o 
  12   4   9     1941.93     1791.76    318.25 o 
  14   4   9    13849.26    11819.31    896.07 o 
  16   4   9     5664.05     4786.33    501.70 o 
  18   4   9      298.44      863.44    267.17 o 
  20   4   9       11.37      815.42    299.35 o 
  22   4   9     7318.92     6120.67    642.97 o 
 -27   5   9     1991.16     2352.63    323.56 o 
 -25   5   9     3820.11     4585.35    478.32 o 
 -23   5   9     4101.15     4705.79    495.91 o 
 -21   5   9    12222.19    10904.69    624.53 o 
 -19   5   9      118.43      311.40    321.47 o 
 -17   5   9      792.01      701.00    342.25 o 
 -15   5   9     9402.15     8838.93    595.31 o 
 -13   5   9     5622.01     5851.53    512.44 o 
 -11   5   9     1531.68     1466.41    374.25 o 
  -9   5   9     4248.91     4288.28    461.14 o 
  -7   5   9      945.61     1135.60    294.69 o 
  -5   5   9     7166.12     7513.82    436.61 o 
  -3   5   9     5269.16     5140.65    525.84 o 
  -1   5   9    14462.50    13344.04    713.95 o 
   1   5   9     2414.98     2285.06    416.42 o 
   3   5   9     2568.27     2854.32    430.17 o 
   5   5   9      153.48      -38.85    331.10 o 
   7   5   9     6285.49     6131.16    528.10 o 
   9   5   9     3360.94     3027.13    456.86 o 
  11   5   9     7028.11     6163.29    657.74 o 
  13   5   9     1694.74     1519.75    353.93 o 
  15   5   9     1659.57     1736.48    340.61 o 
  17   5   9        0.83      609.66    228.06 o 
  19   5   9     2819.63     2887.37    610.63 o 
  21   5   9     2208.95     1781.37    564.23 o 
 -26   6   9    13071.78    13253.68    631.98 o 
 -24   6   9      903.14      984.00    285.20 o 
 -22   6   9    13616.73    10876.93    620.96 o 
 -20   6   9     1130.79      878.59    331.00 o 
 -18   6   9     2285.51     2031.57    393.80 o 
 -16   6   9      364.66      422.12    340.56 o 
 -14   6   9     9899.02     9532.30    624.54 o 
 -12   6   9     1716.29     1370.66    388.16 o 
 -10   6   9     1218.21     1572.00    386.62 o 
  -8   6   9     6750.11     6551.28    540.30 o 
  -6   6   9    29488.79    27815.38   1709.85 o 
  -4   6   9     7503.02     7718.15    557.66 o 
  -2   6   9    14257.13    13026.52    698.19 o 
   0   6   9     3738.01     4220.96    480.24 o 
   2   6   9      250.47      342.52    354.80 o 
   4   6   9    13878.45    13455.58    671.15 o 
   6   6   9     5878.71     5998.72    598.91 o 
   8   6   9      286.52       69.01    319.49 o 
  10   6   9    10604.59     9093.66    754.37 o 
  12   6   9    26440.17    21315.75   1565.51 o 
  14   6   9     2158.13     2850.95    500.97 o 
  16   6   9     8490.46     8871.52   1444.64 o 
  18   6   9     1448.62     1850.96    410.74 o 
 -23   7   9     3116.63     3340.99    389.30 o 
 -21   7   9       26.52      465.73    240.80 o 
 -19   7   9     3824.24     3533.39    443.42 o 
 -17   7   9     3008.20     2998.08    438.64 o 
 -15   7   9     6781.20     6628.49    575.51 o 
 -13   7   9      103.21       90.38    314.32 o 
 -11   7   9     8717.53     8645.12    591.48 o 
  -9   7   9       52.30       10.31    311.92 o 
  -7   7   9     4644.98     3771.50    568.97 o 
  -5   7   9      143.32      262.02    402.41 o 
  -3   7   9     5313.39     5071.52    500.58 o 
  -1   7   9      154.28      535.28    347.05 o 
   1   7   9    14580.03    14101.74    954.85 o 
   3   7   9      696.63      780.53    376.02 o 
   5   7   9       97.82      322.10    344.40 o 
   7   7   9      817.49      471.87    395.20 o 
   9   7   9    15456.38    13642.75   1164.32 o 
  11   7   9      699.44      421.40    366.87 o 
  13   7   9     7586.93     8210.87   1028.61 o 
  15   7   9     3545.48     3679.29    564.27 o 
  17   7   9      547.93     1253.91    524.15 o 
 -20   8   9      617.15     1084.98    287.79 o 
 -18   8   9      828.31     1624.86    319.87 o 
 -16   8   9     2729.97     2800.91    419.92 o 
 -14   8   9     3398.24     3336.72    524.93 o 
 -12   8   9     6449.52     5613.58    520.30 o 
 -10   8   9     4708.38     4618.60    571.10 o 
  -8   8   9        1.71        9.56    342.26 o 
  -6   8   9     2199.50     1728.69    469.43 o 
  -4   8   9     4242.38     3924.96    564.97 o 
  -2   8   9     3946.75     4914.81    729.93 o 
   0   8   9     3872.66     4026.11    482.33 o 
   2   8   9     2339.41     2444.56    597.16 o 
   4   8   9       43.40      525.65    285.77 o 
   6   8   9       83.82      251.26    324.90 o 
   8   8   9      927.47     1459.23    407.86 o 
  10   8   9     5468.28     5350.27    636.24 o 
  12   8   9      871.88     2128.36    519.71 o 
  14   8   9     4220.29     3952.93    596.45 o 
 -17   9   9      234.39     1173.94    264.66 o 
 -15   9   9     4334.31     4118.24    450.43 o 
 -13   9   9    12437.46    11374.02   1013.16 o 
 -11   9   9       14.64      330.68    301.12 o 
  -9   9   9     8168.62     7584.68    823.82 o 
  -7   9   9      260.76      779.19    337.46 o 
  -5   9   9     1239.13     1318.51    368.04 o 
  -3   9   9     1781.60     2431.44    454.61 o 
  -1   9   9    12594.01    12689.18   1174.06 o 
   1   9   9      312.37     1034.10    522.89 o 
   3   9   9     3217.66     3547.39    478.33 o 
   5   9   9      173.49      555.13    314.37 o 
   7   9   9     6493.57     6004.64    652.45 o 
   9   9   9      423.00     1558.01    365.92 o 
 -10  10   9     2715.08     3371.74    435.31 o 
  -8  10   9       59.08     1056.74    293.35 o 
  -6  10   9        0.93     1163.12    310.15 o 
  -4  10   9     2035.05     2157.67   1250.05 o 
  -2  10   9     2250.63     3304.19    528.40 o 
   0  10   9     5775.46     4475.44    593.37 o 
   2  10   9      445.98      470.78    506.54 o 
 -30   0  10    12902.76    12279.10   1288.35 o 
 -28   0  10     4235.83     4536.89   1020.67 o 
 -26   0  10     6291.57     6716.43    725.31 o 
 -24   0  10    15867.04    14467.57   1226.17 o 
 -22   0  10    29370.29    25550.66   1642.47 o 
 -20   0  10     5808.97     5203.88    654.70 o 
 -18   0  10    32667.67    29887.82    859.95 o 
 -16   0  10    25136.54    24288.99   1334.77 o 
 -14   0  10      635.55      324.18    254.60 o 
 -12   0  10    17669.59    17394.45    786.63 o 
 -10   0  10     5393.65     5136.38    414.24 o 
  -8   0  10     7734.88     7057.13    679.64 o 
  -6   0  10      573.67      684.13    288.10 o 
  -4   0  10    23102.16    19206.27    769.83 o 
  -2   0  10    20320.85    20370.41   1191.00 o 
   0   0  10    61740.92    60696.15   2726.42 o 
   2   0  10    75136.41    69760.16   3696.34 o 
   4   0  10    63197.47    54750.64   2067.06 o 
   6   0  10    16759.84    16066.90    601.64 o 
   8   0  10    36211.66    34089.56   1730.05 o 
  10   0  10      320.34      241.67    428.88 o 
  12   0  10      416.56      834.86    495.98 o 
  14   0  10       11.87      420.11    473.76 o 
  16   0  10    42989.05    41515.89   1862.76 o 
  18   0  10     2097.53     2633.83   1003.98 o 
  20   0  10    20089.23    18717.04   1602.28 o 
  22   0  10        7.56     1288.35    597.54 o 
 -31   1  10      938.24     1178.08    290.80 o 
 -29   1  10     5898.13     4586.49    533.02 o 
 -27   1  10    14921.47    11679.51    699.71 o 
 -25   1  10       74.00       76.92    304.58 o 
 -23   1  10      282.03      451.46    348.75 o 
 -21   1  10     6402.31     5650.61    583.56 o 
 -19   1  10    13295.71    12710.11    914.46 o 
 -17   1  10     2090.79     2117.17    297.05 o 
 -15   1  10    15920.40    14754.81    710.42 o 
 -13   1  10     2624.72     2706.27    245.44 o 
 -11   1  10      524.88      614.99    184.81 o 
  -9   1  10     4879.03     5067.16    285.26 o 
  -7   1  10    36482.72    33802.83    775.33 o 
  -5   1  10       66.63      -66.62    184.83 o 
  -3   1  10    16464.21    14539.84    600.07 o 
  -1   1  10     2531.38     3128.68    261.36 o 
   1   1  10    10529.24     9539.43    338.37 o 
   3   1  10     7188.80     6762.96    299.14 o 
   5   1  10    32912.77    28128.13    861.21 o 
   7   1  10    13857.79    13564.81    492.02 o 
   9   1  10     9788.98     9493.60    452.22 o 
  11   1  10       15.99     -179.42    309.43 o 
  13   1  10     6726.52     6780.63    558.54 o 
  15   1  10     1024.19      996.93    367.39 o 
  17   1  10     8204.55     8528.59    610.56 o 
  19   1  10     6956.69     6874.16    660.76 o 
  21   1  10       34.08      553.27    304.53 o 
  23   1  10      118.41      370.36    352.02 o 
 -30   2  10      221.93     1669.73    513.75 o 
 -28   2  10    11078.63     9053.04    639.15 o 
 -26   2  10     1085.37     1545.29    380.41 o 
 -24   2  10      162.48       24.11    306.08 o 
 -22   2  10      379.66      503.65    315.58 o 
 -20   2  10    22399.35    21673.74    754.46 o 
 -18   2  10      930.04      992.69    347.14 o 
 -16   2  10     7715.61     7539.66    503.28 o 
 -14   2  10    22007.06    21663.79    567.87 o 
 -12   2  10    12046.74    12142.16    499.51 o 
 -10   2  10      981.66     1175.03    250.93 o 
  -8   2  10    47811.26    46507.20   1071.39 o 
  -6   2  10    22023.02    17983.19    619.43 o 
  -4   2  10     6512.84     6182.39    314.93 o 
  -2   2  10    17457.51    14108.51    413.50 o 
   0   2  10     5547.33     5066.14    319.39 o 
   2   2  10      225.03       77.67    197.16 o 
   4   2  10     2380.48     2567.88    300.56 o 
   6   2  10    34085.93    31525.24    732.11 o 
   8   2  10     8927.43     8724.90    463.72 o 
  10   2  10     9008.45     9497.95    553.72 o 
  12   2  10       40.38      186.03    267.32 o 
  14   2  10     4711.26     4583.93    474.07 o 
  16   2  10     2013.10     2000.75    375.08 o 
  18   2  10    20546.86    17328.05   1936.26 o 
  20   2  10      929.23     1120.27    371.47 o 
  22   2  10      526.33     1615.57    402.82 o 
 -29   3  10    10240.59     9720.89    824.60 o 
 -27   3  10      726.73     1969.51    550.90 o 
 -25   3  10     6155.18     6308.10    639.91 o 
 -23   3  10      773.01     1009.44    341.06 o 
 -21   3  10     6031.93     6081.15    535.40 o 
 -19   3  10      377.79      329.73    308.15 o 
 -17   3  10    39978.20    36937.51    941.89 o 
 -15   3  10     2142.36     2338.96    393.24 o 
 -13   3  10    15723.06    13904.57    718.96 o 
 -11   3  10     3009.08     3791.69    338.47 o 
  -9   3  10    35694.70    34177.10    858.55 o 
  -7   3  10     2694.92     3407.86    323.01 o 
  -5   3  10    63180.95    60853.13   1757.71 o 
  -3   3  10    13832.78    13061.46    455.51 o 
  -1   3  10       36.16      -49.71    188.68 o 
   1   3  10     4812.67     4788.97    343.26 o 
   3   3  10    11790.40    10765.30    440.54 o 
   5   3  10     5566.17     5964.70    487.30 o 
   7   3  10    19678.60    17251.38    813.87 o 
   9   3  10     2754.81     2813.61    350.49 o 
  11   3  10     6727.63     6690.18    458.51 o 
  13   3  10     2368.11     2719.95    360.30 o 
  15   3  10     6962.62     6042.03    925.82 o 
  17   3  10     5109.95     4927.05    574.69 o 
  19   3  10      384.98      429.08    316.38 o 
  21   3  10    10157.03     9594.80   1167.50 o 
 -28   4  10      574.41      897.32    339.61 o 
 -26   4  10      697.08     1551.28    327.33 o 
 -24   4  10       25.02      485.83    263.73 o 
 -22   4  10      228.04      264.34    292.46 o 
 -20   4  10       31.42       63.86    300.87 o 
 -18   4  10     5707.58     5822.00    537.04 o 
 -16   4  10     4631.88     4796.25    507.86 o 
 -14   4  10      196.44      174.07    328.49 o 
 -12   4  10       34.14     -211.22    289.07 o 
 -10   4  10     2820.05     3328.45    347.60 o 
  -8   4  10    10356.70    10074.91    458.13 o 
  -6   4  10    15713.96    15210.32    933.88 o 
  -4   4  10    16035.61    14704.66    497.65 o 
  -2   4  10        2.48      -24.81    302.99 o 
   0   4  10       31.31      -14.10    290.82 o 
   2   4  10       52.13       12.85    313.49 o 
   4   4  10    13231.64    12886.62    621.37 o 
   6   4  10      337.90      511.44    354.33 o 
   8   4  10     2714.28     3150.14    442.02 o 
  10   4  10      335.78      525.58    270.70 o 
  12   4  10       44.61      116.96    237.24 o 
  14   4  10     3797.59     3786.17    457.77 o 
  16   4  10     3489.04     3705.77    421.87 o 
  18   4  10     4029.35     3787.27    587.93 o 
  20   4  10     1488.57     1772.97    368.21 o 
 -27   5  10     4260.46     4528.77    431.37 o 
 -25   5  10     5662.11     5492.69    501.36 o 
 -23   5  10     3794.41     4225.42    461.38 o 
 -21   5  10       28.25     -201.18    260.10 o 
 -19   5  10     4891.12     4859.11    526.65 o 
 -17   5  10      588.92      564.41    334.43 o 
 -15   5  10    14668.10    14649.13    687.94 o 
 -13   5  10     1031.07     1077.11    371.33 o 
 -11   5  10       64.02       26.08    305.74 o 
  -9   5  10     2170.08     2264.21    416.62 o 
  -7   5  10    37788.70    36038.69   2069.25 o 
  -5   5  10      579.94      696.06    338.84 o 
  -3   5  10     7232.21     7703.86    665.02 o 
  -1   5  10      239.08      463.12    347.24 o 
   1   5  10    18165.37    17316.98   1031.13 o 
   3   5  10      664.22      639.74    358.93 o 
   5   5  10     4631.52     5177.32    526.27 o 
   7   5  10     1172.19     1246.70    403.41 o 
   9   5  10      217.88      225.05    342.56 o 
  11   5  10     9327.89     8153.89    903.51 o 
  13   5  10    17717.87    14709.65   1029.63 o 
  15   5  10      671.83     1378.07    383.04 o 
  17   5  10     5744.44     6219.84   1007.27 o 
  19   5  10     4006.34     3939.18   1570.05 o 
 -26   6  10     1208.34     1840.13    281.38 o 
 -24   6  10      402.47      867.23    266.13 o 
 -22   6  10      569.96      558.79    260.97 o 
 -20   6  10      407.07      388.24    282.49 o 
 -18   6  10     4364.67     3908.90    486.53 o 
 -16   6  10     2633.19     2922.45    458.09 o 
 -14   6  10     1073.27     1232.98    359.58 o 
 -12   6  10     3011.98     2865.51    444.21 o 
 -10   6  10      261.13      252.00    333.76 o 
  -8   6  10        9.35      267.72    338.73 o 
  -6   6  10     2695.17     2696.52    431.64 o 
  -4   6  10     4956.43     5730.03    527.39 o 
  -2   6  10     3185.96     3322.35    468.57 o 
   0   6  10      224.63      310.32    359.90 o 
   2   6  10     2042.51     2559.02    448.63 o 
   4   6  10     5244.21     5344.36    540.78 o 
   6   6  10        7.07      479.06    352.02 o 
   8   6  10     6658.64     7051.07    566.94 o 
  10   6  10       76.53     -350.49    350.49 o 
  12   6  10       54.81      -46.99    369.80 o 
  14   6  10      450.29      858.68    345.38 o 
  16   6  10     4447.88     5058.63   1013.60 o 
  18   6  10      352.11     1228.02    689.63 o 
 -23   7  10      748.22     1163.92    266.79 o 
 -21   7  10      256.77      896.32    267.28 o 
 -19   7  10      751.54      975.40    260.46 o 
 -17   7  10     4183.07     4305.04    466.85 o 
 -15   7  10       47.23      107.32    295.38 o 
 -13   7  10     2538.73     2022.48    404.11 o 
 -11   7  10      240.38      496.76    362.06 o 
  -9   7  10     3475.29     2907.72    523.36 o 
  -7   7  10     9074.57     8347.86   1215.15 o 
  -5   7  10     5315.00     5537.46    624.64 o 
  -3   7  10       63.38      429.68    332.34 o 
  -1   7  10       63.61      289.50    322.17 o 
   1   7  10        8.16      201.27    328.29 o 
   3   7  10     5330.54     4996.79    700.48 o 
   5   7  10      552.86      817.67    338.81 o 
   7   7  10     2305.32     1732.22    458.70 o 
   9   7  10      256.61      843.13    387.71 o 
  11   7  10     1700.96     2487.84    459.22 o 
  13   7  10      645.59     1360.65    384.59 o 
  15   7  10     1956.28     2821.36    511.65 o 
 -20   8  10     2713.65     2641.28    408.36 o 
 -18   8  10     1245.98     1390.83    327.34 o 
 -16   8  10       53.88      552.28    291.81 o 
 -14   8  10     2845.25     2927.66    426.97 o 
 -12   8  10     5409.38     5075.75    589.76 o 
 -10   8  10     3833.01     3475.64    515.34 o 
  -8   8  10     1154.94     1573.77    432.34 o 
  -6   8  10      110.98      202.30    348.93 o 
  -4   8  10     2398.81     2276.79    503.76 o 
  -2   8  10     2701.70     3502.89    745.23 o 
   0   8  10     3468.52     3814.14    602.96 o 
   2   8  10      367.98     1156.19    321.72 o 
   4   8  10      666.84      658.94    409.13 o 
   6   8  10     3335.13     3753.67    533.78 o 
   8   8  10     3797.52     4574.24    986.20 o 
  10   8  10     1537.12     1942.99    440.21 o 
  12   8  10      135.48      468.71    303.71 o 
 -15   9  10       26.67      571.36    476.06 o 
 -13   9  10       47.04      784.91    308.97 o 
 -11   9  10       89.45      725.47    310.85 o 
  -9   9  10        6.09      718.52    339.63 o 
  -7   9  10       42.45      339.60    312.85 o 
  -5   9  10      327.27     1011.31    491.04 o 
  -3   9  10      279.76     1259.02    378.26 o 
  -1   9  10      129.39     1079.98    422.03 o 
   1   9  10       23.26      582.83    285.86 o 
   3   9  10       48.48      816.77    287.22 o 
   5   9  10       21.57      800.82    318.49 o 
   7   9  10      322.62     1384.08    486.38 o 
  -6  10  10        7.45      793.86    291.86 o 
  -4  10  10      122.71     1297.18    330.14 o 
  -2  10  10     3338.82     4151.14    474.48 o 
 -31   1  11     1744.01     2360.73    463.72 o 
 -29   1  11      967.25     1569.47    295.44 o 
 -27   1  11      156.40      605.51    360.19 o 
 -25   1  11     2069.42     2290.31    449.60 o 
 -23   1  11     7146.83     6552.27    622.31 o 
 -21   1  11    16592.41    14142.70    942.70 o 
 -19   1  11     5743.72     6007.63    498.22 o 
 -17   1  11     1694.33     1653.65    352.06 o 
 -15   1  11     2686.69     2527.95    325.50 o 
 -13   1  11     6262.64     5967.31    361.98 o 
 -11   1  11    19899.03    18916.18    884.30 o 
  -9   1  11     3832.06     4708.47    276.41 o 
  -7   1  11      315.74      118.01    171.71 o 
  -5   1  11    18217.32    16965.23    604.37 o 
  -3   1  11    42830.38    38437.04   1472.10 o 
  -1   1  11    25629.26    24174.87    887.20 o 
   1   1  11    15575.43    14280.19    394.34 o 
   3   1  11     8403.20     7572.02    390.40 o 
   5   1  11     2699.06     2932.20    324.51 o 
   7   1  11     7241.91     6724.00    442.48 o 
   9   1  11     3947.94     4556.42    468.47 o 
  11   1  11      929.76     1051.22    358.81 o 
  13   1  11       20.59      257.28    325.10 o 
  15   1  11     9834.39     9691.93    625.72 o 
  17   1  11    12760.62    11680.26    624.89 o 
  19   1  11     1529.04     1729.00    385.83 o 
  21   1  11     5203.60     4802.78    543.17 o 
 -30   2  11       71.20      629.85    288.68 o 
 -28   2  11     2383.03     2991.97    453.65 o 
 -26   2  11      400.66      500.01    294.35 o 
 -24   2  11       25.70       91.85    301.66 o 
 -22   2  11      277.51      124.34    407.33 o 
 -20   2  11       33.21      -44.56    283.45 o 
 -18   2  11     2275.46     2189.29    386.75 o 
 -16   2  11     7285.06     7012.95    503.65 o 
 -14   2  11     1277.31     1078.44    304.52 o 
 -12   2  11     1584.09     1514.67    291.07 o 
 -10   2  11     4034.30     4561.97    358.60 o 
  -8   2  11    23945.09    23368.33    585.05 o 
  -6   2  11     4557.73     4881.16    356.25 o 
  -4   2  11       73.11      111.07    223.73 o 
  -2   2  11     3738.38     4101.47    267.57 o 
   0   2  11    16115.78    14445.22    461.95 o 
   2   2  11     1697.30     1522.29    268.22 o 
   4   2  11    19764.02    18144.43    936.49 o 
   6   2  11      792.06      984.72    282.85 o 
   8   2  11     1296.95     1165.05    310.45 o 
  10   2  11      849.03      859.07    309.99 o 
  12   2  11     2918.90     3378.43    463.44 o 
  14   2  11      310.69      263.56    330.47 o 
  16   2  11      249.88      207.53    425.33 o 
  18   2  11      974.13     1620.32    412.88 o 
  20   2  11    10135.49     9443.84    757.46 o 
  22   2  11       10.01      614.95    273.90 o 
 -29   3  11      870.06     1409.20    317.74 o 
 -27   3  11      814.77     1601.54    342.97 o 
 -25   3  11     3314.59     3935.54    522.59 o 
 -23   3  11      189.44      498.47    296.47 o 
 -21   3  11     4606.28     4494.59    486.79 o 
 -19   3  11       22.98       99.44    301.27 o 
 -17   3  11     1617.90     2201.33    410.21 o 
 -15   3  11      588.27      346.79    334.08 o 
 -13   3  11    21984.63    20031.48    701.19 o 
 -11   3  11     1023.90     1331.55    295.36 o 
  -9   3  11    15539.21    14685.91    514.87 o 
  -7   3  11      823.81      942.42    267.62 o 
  -5   3  11       41.05      330.77    248.09 o 
  -3   3  11        5.52     -158.29    207.14 o 
  -1   3  11     9987.98     8197.11    524.10 o 
   1   3  11      988.95     1056.07    340.24 o 
   3   3  11      841.66      716.17    334.13 o 
   5   3  11     5514.98     5466.18    417.06 o 
   7   3  11     6540.15     6629.82    463.95 o 
   9   3  11     1497.75     1757.87    410.97 o 
  11   3  11     1424.68     1433.48    322.05 o 
  13   3  11      185.40      378.97    242.00 o 
  15   3  11      303.33      -95.30    288.86 o 
  17   3  11     3235.39     2853.65    460.61 o 
  19   3  11     1101.44     1338.98    333.20 o 
  21   3  11     1268.53     1526.66    320.58 o 
 -28   4  11     7151.60     7810.53    646.60 o 
 -26   4  11      314.12      752.74    272.15 o 
 -24   4  11    17393.76    15275.50    693.13 o 
 -22   4  11     8464.34     8315.36    584.95 o 
 -20   4  11      248.61      311.26    316.11 o 
 -18   4  11     4733.81     4861.89    512.07 o 
 -16   4  11    18173.40    17378.90    725.66 o 
 -14   4  11      960.39      834.75    361.63 o 
 -12   4  11     8012.31     7844.05    559.76 o 
 -10   4  11    43283.29    40358.66   1140.87 o 
  -8   4  11     9784.73     8863.26    463.21 o 
  -6   4  11     3416.85     3366.70    361.63 o 
  -4   4  11    12943.55    12103.45    592.68 o 
  -2   4  11     6346.56     5798.72    498.62 o 
   0   4  11      929.58     1493.56    385.19 o 
   2   4  11    13380.32    12124.09    623.00 o 
   4   4  11      986.13     1031.10    390.77 o 
   6   4  11      885.06      716.15    368.61 o 
   8   4  11        5.03      157.68    336.37 o 
  10   4  11    21320.92    20763.06   1156.31 o 
  12   4  11     4564.82     4374.05    482.59 o 
  14   4  11    11417.45    10129.45   1100.07 o 
  16   4  11      655.61      608.50    289.56 o 
  18   4  11      262.30      678.64    397.31 o 
  20   4  11     2068.03     2123.79    596.38 o 
 -27   5  11     1183.88     1978.52    351.04 o 
 -25   5  11     2932.46     2954.73    386.91 o 
 -23   5  11     3969.84     4012.40    460.25 o 
 -21   5  11     3805.81     4338.80    487.96 o 
 -19   5  11     1616.63     1761.60    394.47 o 
 -17   5  11      678.24      877.75    364.90 o 
 -15   5  11     2600.98     2256.48    421.10 o 
 -13   5  11     3723.22     4275.47    491.88 o 
 -11   5  11     1058.85      902.68    348.38 o 
  -9   5  11     1214.68     1283.86    384.46 o 
  -7   5  11      143.16       62.99    276.57 o 
  -5   5  11      507.06      575.01    354.95 o 
  -3   5  11     1319.23     1127.80    377.86 o 
  -1   5  11     6227.28     5768.44    528.63 o 
   1   5  11     1373.52     1039.55    387.79 o 
   3   5  11     2017.89     2049.80    423.61 o 
   5   5  11      245.65      172.37    361.00 o 
   7   5  11      635.93      657.94    365.91 o 
   9   5  11     3970.44     3728.19    511.24 o 
  11   5  11     2058.79     1864.10    488.27 o 
  13   5  11     4475.73     4929.05   1028.75 o 
  15   5  11      517.35      468.03    418.04 o 
  17   5  11     1117.75     1721.72    363.63 o 
 -24   6  11      159.39      994.95    244.42 o 
 -22   6  11     4718.60     4459.08    476.43 o 
 -20   6  11     7995.70     7704.81    599.77 o 
 -18   6  11     1155.83     1110.99    344.38 o 
 -16   6  11     1090.10     1211.34    380.57 o 
 -14   6  11     2780.28     2166.91    414.99 o 
 -12   6  11      491.77      608.65    329.37 o 
 -10   6  11        4.82      -47.02    304.38 o 
  -8   6  11    17767.21    15667.12   1372.50 o 
  -6   6  11     1034.98      856.10    355.05 o 
  -4   6  11       54.58      -16.51    316.66 o 
  -2   6  11     3014.06     3014.86    459.61 o 
   0   6  11    15117.28    13618.94    940.40 o 
   2   6  11      858.22      855.62    389.41 o 
   4   6  11     9909.90     9445.16    639.80 o 
   6   6  11     2098.03     2003.22    433.91 o 
   8   6  11     4741.64     4022.50    495.30 o 
  10   6  11      314.60      682.48    392.57 o 
  12   6  11    19882.42    16679.80   1035.47 o 
  14   6  11       24.80      643.38    310.68 o 
  16   6  11     1432.58     2542.37    669.31 o 
 -23   7  11     8344.93     8621.63    872.80 o 
 -21   7  11      283.26      698.86    251.25 o 
 -19   7  11     5167.16     5244.83    509.21 o 
 -17   7  11      771.95     1043.34    311.79 o 
 -15   7  11     7849.20     7322.06    646.85 o 
 -13   7  11       20.27       16.43    290.66 o 
 -11   7  11     9034.89     7586.57    699.37 o 
  -9   7  11      373.74      354.12    395.80 o 
  -7   7  11     5084.91     4494.33    731.57 o 
  -5   7  11     3656.14     3216.10    593.43 o 
  -3   7  11    12935.71    12751.08   1121.98 o 
  -1   7  11     1797.10     1617.55    400.01 o 
   1   7  11    17482.69    14506.59   1113.55 o 
   3   7  11     5578.66     5396.03    632.95 o 
   5   7  11      141.65      370.51    305.17 o 
   7   7  11     1951.88     2412.74    483.09 o 
   9   7  11     8907.86     9543.97    708.19 o 
  11   7  11     3052.88     3103.30    493.99 o 
  13   7  11     2700.31     2918.93    476.18 o 
 -18   8  11      255.62      871.87    538.39 o 
 -16   8  11     1625.61     2166.12    350.54 o 
 -14   8  11      863.04      996.85    339.58 o 
 -12   8  11     2244.09     1964.87    428.04 o 
 -10   8  11     9639.86     7670.46    930.91 o 
  -8   8  11      349.76      640.10    379.33 o 
  -6   8  11     1728.55     1054.66    397.05 o 
  -4   8  11      302.05      763.28    352.31 o 
  -2   8  11     6002.42     6335.23    729.50 o 
   0   8  11     2624.25     3111.38    417.77 o 
   2   8  11     6237.95     6239.48    819.90 o 
   4   8  11      358.35     1206.33    307.90 o 
   6   8  11      496.86      587.85    472.43 o 
   8   8  11       65.36      649.58    358.07 o 
  10   8  11     5319.49     5921.38    809.52 o 
 -15   9  11        4.83      753.75    505.78 o 
 -13   9  11    14213.62    12816.25    935.37 o 
 -11   9  11       11.80      731.40    559.52 o 
  -9   9  11     3320.98     3459.25    515.59 o 
  -7   9  11     1457.79     1452.58    381.73 o 
  -5   9  11      905.83     1358.78    517.41 o 
  -3   9  11      163.77     1020.04    612.49 o 
  -1   9  11    11648.58    12334.28    849.83 o 
   1   9  11     1245.94     1905.12    296.50 o 
   3   9  11       25.04      607.92    343.40 o 
   5   9  11     3362.00     4108.31    507.46 o 
 -30   0  12     7309.02     7460.12   1200.38 o 
 -28   0  12     5086.81     4233.57    994.89 o 
 -26   0  12     1073.87     1312.61    688.53 o 
 -24   0  12    43279.39    37634.26   2162.66 o 
 -22   0  12    36161.04    32953.30   1998.11 o 
 -20   0  12      273.28     -505.78    671.09 o 
 -18   0  12    13904.27    13658.20    846.53 o 
 -16   0  12    16354.59    14864.39   1279.12 o 
 -14   0  12      157.58       33.59    268.57 o 
 -12   0  12    15011.66    14710.21    618.85 o 
 -10   0  12      213.38      417.03    287.95 o 
  -8   0  12     4114.12     4339.38    496.79 o 
  -6   0  12      164.33      141.92    251.72 o 
  -4   0  12    87001.68    80368.40   4796.92 o 
  -2   0  12    15333.46    14648.83    757.99 o 
   0   0  12    10699.35     9680.72    519.06 o 
   2   0  12      634.60      491.12    286.51 o 
   4   0  12    58324.91    52984.18   4058.40 o 
   6   0  12    10297.03     8897.78   1620.48 o 
   8   0  12    18546.48    16461.89    972.09 o 
  10   0  12     1767.75     1137.53    531.42 o 
  12   0  12       33.93     -263.98    411.74 o 
  14   0  12     2480.49     3327.96    658.91 o 
  16   0  12    19839.27    17424.40   1054.74 o 
  18   0  12     1325.00     2292.15    954.70 o 
  20   0  12     5979.86     4321.53    986.54 o 
 -29   1  12      986.07     1624.39    466.83 o 
 -27   1  12    16220.32    14085.35   1002.78 o 
 -25   1  12     5664.78     5689.42    589.31 o 
 -23   1  12      358.64      335.68    366.17 o 
 -21   1  12     1353.11     1734.60    480.80 o 
 -19   1  12    16670.16    15220.16    643.23 o 
 -17   1  12     1897.37     1509.21    351.78 o 
 -15   1  12     4486.44     4851.05    393.90 o 
 -13   1  12     8422.91     9149.87    452.30 o 
 -11   1  12     3051.18     3149.74    335.06 o 
  -9   1  12     1086.57     1287.58    274.20 o 
  -7   1  12     8212.84     7992.22    329.87 o 
  -5   1  12    13319.53    12703.27    478.44 o 
  -3   1  12     5537.97     5386.69    303.86 o 
  -1   1  12    10719.05    10299.53    372.39 o 
   1   1  12     1822.18     1966.40    292.39 o 
   3   1  12     1673.81     1656.84    288.97 o 
   5   1  12    22044.72    20201.64    594.06 o 
   7   1  12    12213.21    10487.22    630.00 o 
   9   1  12     4679.81     4610.95    483.56 o 
  11   1  12      738.29      713.42    345.58 o 
  13   1  12     1588.19     1408.83    390.74 o 
  15   1  12     1860.92     1935.66    400.54 o 
  17   1  12      144.68     1036.17    410.34 o 
  19   1  12     9867.42     9781.36    863.30 o 
  21   1  12      806.36     1715.00    331.55 o 
 -30   2  12      191.25      862.06    324.37 o 
 -28   2  12     5626.56     4947.01    588.36 o 
 -26   2  12     6809.45     6783.28    636.08 o 
 -24   2  12       42.50      171.60    376.00 o 
 -22   2  12     2440.36     2397.03    480.24 o 
 -20   2  12     6048.28     5918.92    514.43 o 
 -18   2  12    13691.60    11931.63    602.23 o 
 -16   2  12      187.02       33.25    307.00 o 
 -14   2  12    21302.37    19997.73    662.73 o 
 -12   2  12     3181.87     3527.88    433.47 o 
 -10   2  12        6.03      -67.29    230.39 o 
  -8   2  12     3695.65     4340.33    361.70 o 
  -6   2  12    37436.68    37117.59    725.99 o 
  -4   2  12      752.96      907.59    260.21 o 
  -2   2  12    29876.28    26558.92    846.14 o 
   0   2  12      376.39      232.24    222.50 o 
   2   2  12      252.72      221.19    251.35 o 
   4   2  12      558.59      256.18    258.95 o 
   6   2  12    31489.88    28921.06   1045.20 o 
   8   2  12     2449.34     2221.06    350.04 o 
  10   2  12      283.41      357.25    331.36 o 
  12   2  12     2939.77     3277.74    457.83 o 
  14   2  12     6127.68     6855.96    577.77 o 
  16   2  12     2015.93     1578.23    462.79 o 
  18   2  12    12867.64    12460.70   1310.02 o 
  20   2  12     1109.08     2231.74    579.34 o 
 -29   3  12    18193.42    16131.21    844.39 o 
 -27   3  12        0.18      245.14    381.11 o 
 -25   3  12     3984.20     4300.31    546.54 o 
 -23   3  12      165.23      716.72    256.85 o 
 -21   3  12     5873.98     6243.47    544.83 o 
 -19   3  12        3.46     -118.60    290.85 o 
 -17   3  12    28986.49    27551.04    855.38 o 
 -15   3  12       75.02       78.25    325.72 o 
 -13   3  12     1183.40      856.81    341.52 o 
 -11   3  12     3100.89     3452.80    371.47 o 
  -9   3  12    31961.82    30265.80    825.04 o 
  -7   3  12     1275.77     1321.55    298.17 o 
  -5   3  12    15488.88    13745.49    525.71 o 
  -3   3  12    25688.80    22631.38    730.68 o 
  -1   3  12       86.46     -235.19    299.13 o 
   1   3  12     8139.30     7773.04    550.92 o 
   3   3  12    29463.89    27850.15   1734.68 o 
   5   3  12     1271.82      953.25    374.23 o 
   7   3  12     2547.65     2902.30    440.47 o 
   9   3  12    20331.07    18779.86    642.05 o 
  11   3  12     3665.62     3902.64    402.72 o 
  13   3  12      703.06     1516.59    358.75 o 
  15   3  12     1442.10     1671.35    435.58 o 
  17   3  12     7472.58     7302.67    792.61 o 
  19   3  12       82.15      866.91    333.11 o 
 -28   4  12     2248.52     3075.07    523.91 o 
 -26   4  12     1632.35     1835.18    362.33 o 
 -24   4  12     1284.70     1922.93    336.34 o 
 -22   4  12        3.87      123.28    425.34 o 
 -20   4  12      243.98       17.62    277.74 o 
 -18   4  12     2213.60     2044.03    425.30 o 
 -16   4  12    17263.15    15386.52    768.34 o 
 -14   4  12      653.70      924.45    349.68 o 
 -12   4  12     1843.08     1512.50    384.56 o 
 -10   4  12     1177.07     1267.83    319.43 o 
  -8   4  12      185.12      332.52    277.27 o 
  -6   4  12     5663.09     6272.62    518.06 o 
  -4   4  12    14609.00    13969.09    643.79 o 
  -2   4  12     1616.96     1527.12    394.57 o 
   0   4  12        2.41     -206.64    333.31 o 
   2   4  12      936.35      728.02    372.10 o 
   4   4  12     7734.38     7764.16    593.64 o 
   6   4  12       22.41     -217.39    327.15 o 
   8   4  12     3735.84     3894.71    480.93 o 
  10   4  12      128.89      297.88    346.38 o 
  12   4  12      457.34     1090.34    368.96 o 
  14   4  12     1129.76     1085.93    540.95 o 
  16   4  12     3882.39     4005.48    692.00 o 
  18   4  12     1797.98     1975.99    488.85 o 
 -25   5  12      253.83     1016.06    315.98 o 
 -23   5  12      557.25     1241.50    279.83 o 
 -21   5  12     2529.38     2499.06    413.11 o 
 -19   5  12     5628.00     5292.99    520.90 o 
 -17   5  12      358.46      416.10    315.95 o 
 -15   5  12    15160.64    12485.76    652.53 o 
 -13   5  12     5987.62     5139.10    518.17 o 
 -11   5  12     8773.87     7705.75    564.12 o 
  -9   5  12    13785.25    11616.28    726.42 o 
  -7   5  12    12133.98    10881.52    609.86 o 
  -5   5  12      275.30      224.56    336.92 o 
  -3   5  12      386.44      551.68    372.26 o 
  -1   5  12    11924.79    11299.70    641.82 o 
   1   5  12    10995.70    10573.32    630.67 o 
   3   5  12      558.78      425.59    358.28 o 
   5   5  12      900.14     1419.90    405.37 o 
   7   5  12     9400.30    10014.41    734.74 o 
   9   5  12     2721.99     2782.04    479.18 o 
  11   5  12    13990.89    12712.44   2081.06 o 
  13   5  12     7708.31     6927.54   2332.90 o 
  15   5  12     1856.49     2538.64    413.54 o 
  17   5  12       64.47      588.26    896.69 o 
 -24   6  12     2320.63     2250.03    414.39 o 
 -22   6  12     2125.60     2916.57    408.47 o 
 -20   6  12       67.27      426.82    258.96 o 
 -18   6  12     1100.88     2067.65    397.43 o 
 -16   6  12     6130.45     4923.40    518.33 o 
 -14   6  12       25.07      185.31    323.86 o 
 -12   6  12      187.44      451.59    309.05 o 
 -10   6  12       99.24        1.65    372.54 o 
  -8   6  12      473.90      535.23    408.46 o 
  -6   6  12      304.79      180.10    314.92 o 
  -4   6  12     8023.03     6683.98    564.76 o 
  -2   6  12     1127.68      701.99    369.79 o 
   0   6  12        4.73      -90.56    328.66 o 
   2   6  12      494.12      797.55    367.53 o 
   4   6  12     5337.21     6089.57    619.60 o 
   6   6  12      121.64     -161.39    293.67 o 
   8   6  12     2664.15     2848.55    430.52 o 
  10   6  12      138.87      761.52    417.74 o 
  12   6  12      221.65     1069.49    687.69 o 
  14   6  12        4.43      943.56    293.36 o 
 -21   7  12      689.88     1185.84    312.04 o 
 -19   7  12      471.47     1239.07    285.97 o 
 -17   7  12     4500.42     4067.29    461.83 o 
 -15   7  12      960.61     1097.50    301.92 o 
 -13   7  12        7.46     -270.78    300.60 o 
 -11   7  12      611.04      626.21    378.27 o 
  -9   7  12     3340.34     2796.30    528.77 o 
  -7   7  12      399.98      705.45    400.44 o 
  -5   7  12       14.69      110.15    379.76 o 
  -3   7  12     4322.46     4382.78    545.28 o 
  -1   7  12      223.44      108.13    318.80 o 
   1   7  12      495.84      712.50    340.39 o 
   3   7  12     7774.45     7453.67    870.68 o 
   5   7  12        0.91      412.65    303.61 o 
   7   7  12       31.22      807.19    345.86 o 
   9   7  12     2670.78     2711.52    629.71 o 
  11   7  12     1215.64     2284.84    780.55 o 
  13   7  12      737.01     2236.15   1537.07 o 
 -18   8  12       42.78      896.26    248.12 o 
 -16   8  12     2022.49     1966.16    379.00 o 
 -14   8  12     3374.77     3258.67    471.03 o 
 -12   8  12     4472.58     3965.43    788.10 o 
 -10   8  12     1833.27     1938.30    435.28 o 
  -8   8  12       97.38      107.42    402.75 o 
  -6   8  12     3295.99     2676.61    476.04 o 
  -4   8  12     2820.92     3061.64    565.60 o 
  -2   8  12     3464.88     4440.26    582.29 o 
   0   8  12        5.32      807.15    377.97 o 
   2   8  12      722.88     1427.90    342.23 o 
   4   8  12     2367.27     3267.38    512.87 o 
   6   8  12     6156.18     7081.33    999.56 o 
   8   8  12      828.14      810.22    445.32 o 
 -13   9  12       16.04     1608.60    771.95 o 
 -11   9  12      145.96      964.27    447.26 o 
  -9   9  12        1.45      763.63    308.69 o 
  -7   9  12       68.33      554.44    315.46 o 
  -5   9  12      263.02     1573.31    453.30 o 
  -3   9  12       22.70      822.04    498.20 o 
  -1   9  12       24.41      533.06    522.08 o 
   1   9  12      266.20     1080.97    249.44 o 
   3   9  12      137.38     1316.21    316.70 o 
 -29   1  13       34.77     1073.75    517.92 o 
 -27   1  13     1110.86     2336.64    549.49 o 
 -25   1  13     8904.24     8354.25    892.34 o 
 -23   1  13    15067.25    12406.10    704.73 o 
 -21   1  13        5.39      176.58    330.51 o 
 -19   1  13     2799.69     2687.77    406.07 o 
 -17   1  13     8308.50     7648.63    525.27 o 
 -15   1  13     2537.90     2283.28    346.83 o 
 -13   1  13     3246.84     3292.64    359.29 o 
 -11   1  13     6345.70     6199.69    420.05 o 
  -9   1  13     2529.24     2993.79    343.01 o 
  -7   1  13     5427.30     5864.86    399.63 o 
  -5   1  13    16946.94    15286.25    513.73 o 
  -3   1  13    19164.54    17465.03    821.19 o 
  -1   1  13      360.66      455.41    207.10 o 
   1   1  13     2322.82     2534.99    329.67 o 
   3   1  13    21740.43    20703.32    601.28 o 
   5   1  13     4826.88     5356.91    496.98 o 
   7   1  13     1106.26     1248.90    382.79 o 
   9   1  13     2239.97     2382.88    422.37 o 
  11   1  13     2569.64     1821.46    410.27 o 
  13   1  13     7341.55     6472.33    555.28 o 
  15   1  13     4364.67     4384.96    470.80 o 
  17   1  13     5735.44     5864.16    716.79 o 
  19   1  13      494.89     1149.09    446.41 o 
 -28   2  13     1419.11     1725.20    341.32 o 
 -26   2  13       37.61      847.05    462.03 o 
 -24   2  13     2809.14     3032.78    472.12 o 
 -22   2  13     1121.95      868.89    370.12 o 
 -20   2  13    21445.05    18752.31    728.90 o 
 -18   2  13     1500.00     1585.25    375.62 o 
 -16   2  13     5797.17     5827.58    576.14 o 
 -14   2  13      350.88      218.84    267.53 o 
 -12   2  13     5088.23     4865.88    406.07 o 
 -10   2  13      287.04      359.19    275.06 o 
  -8   2  13    18824.88    18748.96    701.13 o 
  -6   2  13      567.16      415.75    274.03 o 
  -4   2  13     9932.03     9982.53    454.04 o 
  -2   2  13     2918.40     2823.91    406.10 o 
   0   2  13    11514.43    11445.22    640.58 o 
   2   2  13     2580.38     2461.22    417.77 o 
   4   2  13     9927.34     9145.11    483.46 o 
   6   2  13     4631.49     4731.05    410.53 o 
   8   2  13     5809.11     6057.80    519.50 o 
  10   2  13      246.65      445.23    318.14 o 
  12   2  13     3582.27     3990.87    481.42 o 
  14   2  13        9.98      311.19    285.80 o 
  16   2  13      135.07     1235.74    345.40 o 
  18   2  13      662.91     1559.51    361.24 o 
 -27   3  13      219.53     1089.57    292.30 o 
 -25   3  13     2572.97     2845.71    465.65 o 
 -23   3  13       56.48      666.48    268.91 o 
 -21   3  13     4426.54     4588.26    493.44 o 
 -19   3  13     2503.41     2292.91    404.21 o 
 -17   3  13     2931.71     2692.30    433.30 o 
 -15   3  13     1520.88     1223.72    384.34 o 
 -13   3  13     4068.02     3519.14    442.23 o 
 -11   3  13     1958.41     1736.58    325.34 o 
  -9   3  13     2251.64     2239.33    347.79 o 
  -7   3  13     2856.64     2841.53    358.16 o 
  -5   3  13     5506.04     5158.62    480.45 o 
  -3   3  13       24.34      -40.58    331.12 o 
  -1   3  13       90.74       96.88    325.31 o 
   1   3  13     2446.21     1825.32    413.56 o 
   3   3  13      559.03      610.55    362.95 o 
   5   3  13     4867.63     4485.53    494.16 o 
   7   3  13       11.71      101.88    332.35 o 
   9   3  13      569.80      950.74    339.60 o 
  11   3  13      190.95      165.43    395.99 o 
  13   3  13     6861.31     7552.79    899.58 o 
  15   3  13       16.46      535.68    315.66 o 
  17   3  13     3785.94     3836.17    507.19 o 
 -26   4  13     1182.00     1849.78    368.99 o 
 -24   4  13     1469.74     2047.33    409.22 o 
 -22   4  13     5765.51     6032.61    524.60 o 
 -20   4  13      613.30     1312.58    348.89 o 
 -18   4  13     1785.18     2263.04    433.22 o 
 -16   4  13    10000.75     9581.63    616.10 o 
 -14   4  13     3125.89     2976.22    441.77 o 
 -12   4  13     2770.67     2658.86    429.13 o 
 -10   4  13    22111.65    20204.13   1093.84 o 
  -8   4  13     2549.17     2137.29    348.50 o 
  -6   4  13     1528.35     1251.94    376.07 o 
  -4   4  13      495.17      631.78    368.90 o 
  -2   4  13     3335.52     3568.76    471.21 o 
   0   4  13     6125.17     6005.66    540.24 o 
   2   4  13    12215.41    10860.75    624.92 o 
   4   4  13      165.15      305.72    361.96 o 
   6   4  13      291.50      210.26    347.70 o 
   8   4  13     3817.97     3938.77    485.19 o 
  10   4  13    19500.31    17087.68    731.10 o 
  12   4  13       10.50      735.03    355.59 o 
  14   4  13      819.08     1009.79    434.87 o 
  16   4  13     5691.95     5664.01    950.15 o 
 -25   5  13     2094.02     2370.62    330.18 o 
 -23   5  13     1172.77     1481.49    291.52 o 
 -21   5  13     4570.81     4393.04    518.58 o 
 -19   5  13      157.30      427.16    271.62 o 
 -17   5  13      336.87      270.33    309.64 o 
 -15   5  13     1181.87     1066.36    355.53 o 
 -13   5  13     4376.60     4133.83    480.10 o 
 -11   5  13     5393.55     5530.28    626.28 o 
  -9   5  13       51.54      -51.58    390.49 o 
  -7   5  13     6656.38     6278.76    540.47 o 
  -5   5  13       32.89      128.94    333.36 o 
  -3   5  13     1309.01     1484.57    416.29 o 
  -1   5  13     2236.42     2160.02    438.92 o 
   1   5  13     4208.92     4062.19    500.60 o 
   3   5  13     3789.72     3285.19    471.91 o 
   5   5  13      952.94     1281.94    395.02 o 
   7   5  13      157.99      532.25    339.64 o 
   9   5  13     1742.85     2422.53    410.28 o 
  11   5  13      113.21      455.42    441.74 o 
  13   5  13     6263.48     7393.84    847.83 o 
  15   5  13     1429.66     2428.71    506.16 o 
 -24   6  13     3967.35     4115.76    438.79 o 
 -22   6  13       86.78      890.34    280.46 o 
 -20   6  13    15407.21    14744.68    737.04 o 
 -18   6  13      646.53     1316.56    315.21 o 
 -16   6  13     1031.05     1294.19    345.89 o 
 -14   6  13       26.21      435.25    301.52 o 
 -12   6  13    13376.13    12317.37   1124.67 o 
 -10   6  13       27.33      576.73    390.33 o 
  -8   6  13    15474.26    12930.34    875.22 o 
  -6   6  13     2120.31     2843.45    437.37 o 
  -4   6  13      809.83      559.89    342.52 o 
  -2   6  13      125.99      127.18    332.88 o 
   0   6  13    18766.43    17263.24    762.08 o 
   2   6  13        9.63     -191.47    294.35 o 
   4   6  13     4821.51     4738.95    588.19 o 
   6   6  13     2141.19     2137.13    399.01 o 
   8   6  13     4477.90     4549.51    478.39 o 
  10   6  13      234.15     1135.37    350.98 o 
  12   6  13     8793.98     9375.48   1529.03 o 
  14   6  13     1351.27     2282.82    378.97 o 
 -21   7  13      247.29      916.57    290.11 o 
 -19   7  13     2515.32     3376.03    396.29 o 
 -17   7  13     5166.82     4983.29    484.62 o 
 -15   7  13     2361.53     3030.85    540.68 o 
 -13   7  13      492.02      994.59    380.95 o 
 -11   7  13     8073.41     6711.05    661.43 o 
  -9   7  13     1350.40     1533.79    456.40 o 
  -7   7  13      142.90      619.91    381.69 o 
  -5   7  13     5686.25     5083.99    784.90 o 
  -3   7  13     3241.31     3340.09    681.22 o 
  -1   7  13     4191.04     3930.95    547.02 o 
   1   7  13     7340.62     6969.57    586.91 o 
   3   7  13     8983.66     9271.01    802.71 o 
   5   7  13      548.23     1068.65    337.98 o 
   7   7  13      345.66     1186.11    643.94 o 
   9   7  13     1068.87     1771.55    591.21 o 
  11   7  13     1909.24     2654.89    955.52 o 
 -16   8  13      256.99      968.60    355.11 o 
 -14   8  13     1957.90     2366.53    545.46 o 
 -12   8  13      177.87      927.17    294.48 o 
 -10   8  13     8178.20     7535.46   1058.87 o 
  -8   8  13      168.17     1076.14    366.11 o 
  -6   8  13     1232.12     1371.54    367.57 o 
  -4   8  13      184.75      757.78    396.55 o 
  -2   8  13     3305.14     3000.96    494.86 o 
   0   8  13     2415.63     2834.44    398.62 o 
   2   8  13     9331.43    10429.22   1562.74 o 
   4   8  13      885.25     1251.25    356.45 o 
   6   8  13      225.63     1153.38    337.40 o 
  -9   9  13      981.16     1644.92    353.96 o 
  -7   9  13     2794.87     3639.38    488.33 o 
  -5   9  13     1315.10     2254.73    673.39 o 
  -3   9  13      596.42     1081.94    342.04 o 
  -1   9  13     1207.35     2482.40    406.49 o 
 -28   0  14     6636.66     4924.38   1088.16 o 
 -24   0  14    21648.67    20403.49   1691.00 o 
 -22   0  14       13.70      592.99    698.39 o 
 -20   0  14     2462.15     1448.35    815.93 o 
 -18   0  14       60.09      503.51    784.84 o 
 -16   0  14    26738.63    24383.21   1113.66 o 
 -14   0  14     1027.33      851.26    531.19 o 
 -12   0  14     9533.22     8923.53    814.54 o 
 -10   0  14      854.16     1199.34    524.61 o 
  -8   0  14     8625.95     7995.40    544.00 o 
  -6   0  14     1503.00     1787.82    396.12 o 
  -4   0  14    45308.66    39181.53   2847.48 o 
  -2   0  14     9022.56     8315.30    850.81 o 
   0   0  14     1070.86     1201.07    502.68 o 
   2   0  14    20975.35    21365.72   3085.89 o 
   4   0  14     7234.43     6283.87   1091.95 o 
   6   0  14       56.44      281.49    480.00 o 
   8   0  14    16784.66    14164.29   1647.40 o 
  10   0  14     3881.22     3961.99    670.35 o 
  12   0  14     7438.21     6965.95    801.66 o 
  14   0  14     6315.88     5336.38    701.53 o 
  16   0  14     8555.64     8943.20    878.11 o 
  18   0  14     3232.25     3604.13    583.62 o 
 -29   1  14      261.10     1021.43    554.31 o 
 -27   1  14     4803.28     5196.54    733.99 o 
 -25   1  14     5499.23     6395.16    797.20 o 
 -23   1  14     1151.12     1135.56    502.99 o 
 -21   1  14     1032.82     1027.37    684.36 o 
 -19   1  14    13919.06    12676.38    743.89 o 
 -17   1  14     4496.28     4390.70    455.51 o 
 -15   1  14     1590.51     1821.65    334.27 o 
 -13   1  14    11347.81    10286.35    496.21 o 
 -11   1  14     1360.06     1905.38    325.67 o 
  -9   1  14      232.49      581.37    282.05 o 
  -7   1  14    18101.47    15904.29    771.66 o 
  -5   1  14    20705.60    19297.65    589.32 o 
  -3   1  14     5291.05     5534.67    403.13 o 
  -1   1  14     8414.99     8018.28    538.94 o 
   1   1  14     1314.05     1220.02    305.30 o 
   3   1  14      425.48      364.62    325.60 o 
   5   1  14      346.69      517.29    330.20 o 
   7   1  14    19699.84    19356.58   1360.47 o 
   9   1  14     1618.19     1386.96    368.05 o 
  11   1  14     3643.98     3659.92    455.42 o 
  13   1  14      364.64      416.24    284.07 o 
  15   1  14     1270.64     1925.87    337.58 o 
  17   1  14      228.78      739.96    251.37 o 
 -28   2  14       64.56      842.08    354.68 o 
 -26   2  14    15945.73    14487.37   1016.50 o 
 -24   2  14       27.59      548.87    260.97 o 
 -22   2  14     2943.95     3462.70    488.32 o 
 -20   2  14        8.51      298.83    270.45 o 
 -18   2  14    12429.44    11436.52    603.73 o 
 -16   2  14     1450.53     1276.16    401.27 o 
 -14   2  14    17336.54    16696.68    593.52 o 
 -12   2  14        8.91       85.71    269.25 o 
 -10   2  14     2335.71     2089.44    339.87 o 
  -8   2  14     5899.29     5814.54    428.32 o 
  -6   2  14    40464.01    36655.19   1714.82 o 
  -4   2  14        6.22       45.12    316.04 o 
  -2   2  14     8948.24     8290.60    661.96 o 
   0   2  14     3250.80     3326.24    453.53 o 
   2   2  14     4976.55     4498.29    480.75 o 
   4   2  14      425.42      305.74    340.22 o 
   6   2  14    17785.72    17399.96   1158.38 o 
   8   2  14     7733.68     8229.40    824.41 o 
  10   2  14      192.67      133.46    313.79 o 
  12   2  14    10533.64    10465.72    624.42 o 
  14   2  14     6896.83     6440.43    689.65 o 
  16   2  14      650.42     1041.66    315.61 o 
  18   2  14     3030.45     3670.20    473.78 o 
 -27   3  14     1195.07     1731.59    439.60 o 
 -25   3  14     1822.91     2241.31    412.95 o 
 -23   3  14     5906.36     6534.30    506.57 o 
 -21   3  14     2992.82     3206.79    471.51 o 
 -19   3  14     2865.14     2603.30    425.60 o 
 -17   3  14    13100.30    12352.92    640.02 o 
 -15   3  14     7264.32     7464.83    651.54 o 
 -13   3  14       63.19      445.94    327.11 o 
 -11   3  14    12853.61    11567.31    526.46 o 
  -9   3  14     5191.23     5206.51    429.91 o 
  -7   3  14     3098.88     3193.71    440.91 o 
  -5   3  14       24.97       12.95    322.86 o 
  -3   3  14     3659.00     3648.29    459.73 o 
  -1   3  14      628.97      273.61    348.76 o 
   1   3  14     5011.09     4574.40    527.98 o 
   3   3  14     2783.04     2202.61    427.59 o 
   5   3  14     5440.69     5577.67    532.47 o 
   7   3  14      107.80      206.84    316.43 o 
   9   3  14    22003.63    20408.55   1433.49 o 
  11   3  14      416.60      631.51    389.62 o 
  13   3  14      217.64      723.34    371.44 o 
  15   3  14      168.58      929.29    443.16 o 
  17   3  14     5994.60     5726.61   1441.90 o 
 -26   4  14     2100.03     2634.33    399.73 o 
 -24   4  14     1341.02     1694.06    302.57 o 
 -22   4  14      262.98      640.47    249.34 o 
 -20   4  14      198.53      228.70    230.23 o 
 -18   4  14      212.42      170.62    289.77 o 
 -16   4  14    15080.54    14294.39    843.50 o 
 -14   4  14     9118.60     8449.61    585.29 o 
 -12   4  14     3851.79     3811.72    468.24 o 
 -10   4  14     1308.63     1202.76    308.53 o 
  -8   4  14      563.30      286.13    341.27 o 
  -6   4  14       29.06       82.97    317.96 o 
  -4   4  14     4079.54     3478.75    476.01 o 
  -2   4  14     4377.23     4194.07    490.09 o 
   0   4  14      253.21      460.97    370.62 o 
   2   4  14     1982.85     2167.84    418.13 o 
   4   4  14     3856.66     4231.95    503.08 o 
   6   4  14      659.96     1024.79    360.01 o 
   8   4  14     6473.84     5796.67    537.74 o 
  10   4  14     1430.91     1597.75    557.64 o 
  12   4  14     1808.15     2391.60    596.15 o 
  14   4  14      842.56     2412.32   1986.74 o 
  16   4  14     1745.58     1986.95    449.01 o 
 -25   5  14      862.58     1437.99    296.10 o 
 -23   5  14      267.03     1019.68    246.81 o 
 -21   5  14     5456.22     5541.01    515.32 o 
 -19   5  14     7026.64     7084.61    573.25 o 
 -17   5  14     1080.55      796.61    316.06 o 
 -15   5  14     2831.53     1960.37    500.08 o 
 -13   5  14    21331.58    18541.00    747.43 o 
 -11   5  14     8025.09     6393.03    653.80 o 
  -9   5  14     2545.63     2321.70    522.83 o 
  -7   5  14     3181.52     3456.66    456.83 o 
  -5   5  14      716.47      731.19    360.53 o 
  -3   5  14      123.82      199.61    350.41 o 
  -1   5  14    25028.14    22170.19   1668.14 o 
   1   5  14     2894.75     3084.09    475.08 o 
   3   5  14       17.23      -49.10    309.80 o 
   5   5  14       96.39      576.38    334.09 o 
   7   5  14     9659.19     9351.80    620.34 o 
   9   5  14     1313.13     1791.12    453.28 o 
  11   5  14     3920.48     3740.43    482.87 o 
  13   5  14       11.61     1064.09    415.10 o 
 -22   6  14      282.52      946.96    279.06 o 
 -20   6  14      270.93     1067.25    262.00 o 
 -18   6  14      218.60     1111.09    306.93 o 
 -16   6  14     3434.60     3903.55    446.56 o 
 -14   6  14      162.50      494.89    349.37 o 
 -12   6  14      554.48     1088.78    399.07 o 
 -10   6  14      139.13      291.92    359.61 o 
  -8   6  14     2259.24     1614.01    462.88 o 
  -6   6  14     2375.50     2571.42    511.42 o 
  -4   6  14     6703.00     7353.57    635.91 o 
  -2   6  14      227.88      761.63    352.90 o 
   0   6  14       47.67      408.55    314.25 o 
   2   6  14     1354.29     1380.20    366.55 o 
   4   6  14     2224.42     2941.61    425.00 o 
   6   6  14       17.70      266.55    261.57 o 
   8   6  14      674.18     1106.91    349.55 o 
  10   6  14      896.09     1096.12    296.93 o 
  12   6  14      210.21     1261.20    324.08 o 
 -19   7  14     2822.71     3634.60    396.70 o 
 -17   7  14     1747.01     2119.12    407.77 o 
 -15   7  14       59.65      557.17    309.09 o 
 -13   7  14      854.36      825.79    321.63 o 
 -11   7  14     1466.80     2060.94    376.21 o 
  -9   7  14     3474.85     3608.53    528.32 o 
  -7   7  14      630.27      780.24    352.29 o 
  -5   7  14      102.56      474.04    498.51 o 
  -3   7  14     2292.88     3067.86    485.19 o 
  -1   7  14      502.27     1143.40    303.01 o 
   1   7  14     2291.13     2420.85    477.86 o 
   3   7  14      569.97     1405.49    332.73 o 
   5   7  14     2368.69     3085.97    414.38 o 
   7   7  14     1354.53     2276.76    425.76 o 
   9   7  14     3435.17     4684.57    923.91 o 
 -14   8  14     1968.25     2891.47    542.25 o 
 -12   8  14     1636.85     1521.87    901.24 o 
 -10   8  14        8.02      914.74    287.46 o 
  -8   8  14      845.61     1593.40    521.49 o 
  -6   8  14     5528.23     5137.49    560.13 o 
  -4   8  14      461.10     1507.71    388.09 o 
  -2   8  14       43.14     1107.59    585.46 o 
   0   8  14      576.52     1048.37    345.12 o 
   2   8  14     3120.01     3743.07    668.85 o 
   4   8  14     2521.91     3289.68   1105.15 o 
 -27   1  15     5234.99     6363.38    789.97 o 
 -25   1  15     3538.76     3245.60    621.90 o 
 -23   1  15     3414.35     2755.65    858.39 o 
 -21   1  15     9686.24     7990.69    900.58 o 
 -19   1  15       18.21      145.90    338.55 o 
 -17   1  15    10073.71     9183.28    692.19 o 
 -15   1  15     5032.34     5286.13    509.21 o 
 -13   1  15     1473.47     1413.97    329.85 o 
 -11   1  15        4.40       57.61    286.82 o 
  -9   1  15    13938.95    13121.89    541.20 o 
  -7   1  15     9372.27     8658.94    567.59 o 
  -5   1  15    10663.05    10677.53    624.77 o 
  -3   1  15     3218.66     2660.11    413.72 o 
  -1   1  15     3360.78     3447.88    431.33 o 
   1   1  15     3633.69     3782.04    557.50 o 
   3   1  15     3917.01     4191.81    574.35 o 
   5   1  15      922.34     1011.35    344.08 o 
   7   1  15      125.83      383.04    324.01 o 
   9   1  15     1228.86     1947.07    392.61 o 
  11   1  15     7374.58     7628.60    583.62 o 
  13   1  15     9313.70     8796.68    576.40 o 
  15   1  15     2092.90     3066.13    394.20 o 
  17   1  15        5.26     1211.63    270.99 o 
 -28   2  15       85.35      519.16    296.29 o 
 -26   2  15       22.40      858.17    401.14 o 
 -24   2  15     2048.66     2383.84    526.35 o 
 -22   2  15      499.18      837.55    674.50 o 
 -20   2  15    18953.75    16895.58    893.01 o 
 -18   2  15      559.68      753.30    367.42 o 
 -16   2  15      373.06      642.75    311.58 o 
 -14   2  15     1478.05     1540.87    373.21 o 
 -12   2  15     8997.81     8831.14    498.50 o 
 -10   2  15     2774.92     2772.88    375.41 o 
  -8   2  15     9815.02    10708.54    521.26 o 
  -6   2  15       13.70        0.73    317.14 o 
  -4   2  15     4112.41     4039.94    469.06 o 
  -2   2  15       19.42       84.16    320.77 o 
   0   2  15     4132.11     3796.60    463.24 o 
   2   2  15        5.91        1.43    315.26 o 
   4   2  15     1557.47     1640.59    487.21 o 
   6   2  15    13828.39    13013.33    789.93 o 
   8   2  15     4842.42     4335.31    612.13 o 
  10   2  15      133.71      -84.13    351.28 o 
  12   2  15     2020.22     2180.47    546.30 o 
  14   2  15      216.57     1199.41    356.81 o 
  16   2  15     1103.95     1802.73    511.90 o 
 -27   3  15     2146.26     2766.47    371.81 o 
 -25   3  15      883.17     1207.22    327.25 o 
 -23   3  15       14.25     1161.45    256.89 o 
 -21   3  15     1745.92     2226.01    351.03 o 
 -19   3  15     7113.23     7064.06    559.36 o 
 -17   3  15       19.55      137.44    296.60 o 
 -15   3  15      257.80      552.81    349.04 o 
 -13   3  15      425.42      236.72    285.14 o 
 -11   3  15      978.21     1242.09    322.07 o 
  -9   3  15      246.27      429.87    286.34 o 
  -7   3  15     8370.39     8002.38    591.65 o 
  -5   3  15     1287.77     1125.04    384.23 o 
  -3   3  15      195.92      147.86    343.59 o 
  -1   3  15      554.66      729.92    361.29 o 
   1   3  15     3230.56     3262.46    463.08 o 
   3   3  15      202.33      -25.10    317.28 o 
   5   3  15     9989.79    10507.27    617.73 o 
   7   3  15       58.40       65.00    383.91 o 
   9   3  15     1077.17     1128.77    419.90 o 
  11   3  15      152.52      192.27    325.99 o 
  13   3  15     5130.26     6139.72    854.93 o 
  15   3  15       77.80      815.97    409.49 o 
 -26   4  15      237.95      719.71    239.69 o 
 -24   4  15      563.19     1558.91    363.27 o 
 -22   4  15     6950.36     7157.19    608.98 o 
 -20   4  15     1018.77     1525.64    296.83 o 
 -18   4  15     1851.72     1814.61    383.19 o 
 -16   4  15      542.52      744.83    341.87 o 
 -14   4  15     5529.83     5101.58    515.51 o 
 -12   4  15     6874.95     6763.12    549.64 o 
 -10   4  15     3842.51     3091.40    542.91 o 
  -8   4  15     5648.87     5406.93    515.02 o 
  -6   4  15      414.69      607.72    351.06 o 
  -4   4  15     8042.29     7217.23    585.51 o 
  -2   4  15     8634.45     7946.83    807.31 o 
   0   4  15      786.21      556.41    364.37 o 
   2   4  15     1158.03     1279.98    398.42 o 
   4   4  15     9282.52     9094.02    624.59 o 
   6   4  15      485.17      627.98    369.61 o 
   8   4  15     9103.92     8777.78    741.54 o 
  10   4  15     2176.72     2504.52    514.54 o 
  12   4  15     4342.36     3898.77    747.30 o 
  14   4  15       19.99     1176.89    388.71 o 
 -23   5  15       54.16      747.00    243.48 o 
 -21   5  15     1820.00     2239.78    326.27 o 
 -19   5  15       68.04      853.64    374.65 o 
 -17   5  15      129.68      540.56    251.25 o 
 -15   5  15       16.39      249.66    260.81 o 
 -13   5  15     1483.50     1398.17    405.07 o 
 -11   5  15     4266.31     3912.57    584.04 o 
  -9   5  15     2425.59     2391.09    502.77 o 
  -7   5  15     7115.50     6809.51    593.66 o 
  -5   5  15       15.99      342.09    323.18 o 
  -3   5  15     1073.02      768.66    365.53 o 
  -1   5  15     2150.94     2319.63    444.64 o 
   1   5  15     3250.92     2639.17    442.79 o 
   3   5  15     3187.93     3089.85    443.75 o 
   5   5  15     3158.14     3233.90    434.87 o 
   7   5  15      551.64      700.99    338.91 o 
   9   5  15      487.33      815.95    263.56 o 
  11   5  15      268.18      869.14    439.12 o 
 -20   6  15     9523.24     9689.35    913.20 o 
 -18   6  15       85.04      657.82    271.32 o 
 -16   6  15        0.24      117.21    283.09 o 
 -14   6  15     1026.95     1212.74    352.94 o 
 -12   6  15    14877.92    13001.61    803.71 o 
 -10   6  15     2974.24     2453.60    498.85 o 
  -8   6  15     4836.48     3983.35    591.77 o 
  -6   6  15     3557.87     3098.76    535.99 o 
  -4   6  15     1169.79     1042.77    444.88 o 
  -2   6  15     1249.43     1219.34    330.21 o 
   0   6  15    10846.09    10965.97   1031.35 o 
   2   6  15     1993.42     2135.95    376.40 o 
   4   6  15       25.13      733.58    297.47 o 
   6   6  15     7901.17     6551.60    821.65 o 
   8   6  15     1504.15     3112.40    414.02 o 
  10   6  15      880.36     1566.40    328.13 o 
 -17   7  15     7574.15     6803.56   1780.48 o 
 -15   7  15       21.54      520.51    317.24 o 
 -13   7  15      638.13      812.30    304.83 o 
 -11   7  15     3782.45     3664.52    511.57 o 
  -9   7  15     9790.46     8570.61   1248.70 o 
  -7   7  15        8.59      311.33    296.12 o 
  -5   7  15     1770.64     2313.98    419.69 o 
  -3   7  15        2.45      373.41    233.52 o 
  -1   7  15     3919.75     4772.19    661.19 o 
   1   7  15      551.31     1476.99    433.42 o 
   3   7  15     7337.20     8073.32    794.06 o 
   5   7  15       37.07     1130.23    253.35 o 
 -12   8  15      255.93     1437.21    299.52 o 
 -10   8  15     3603.49     3677.46    656.37 o 
  -8   8  15     1541.34     2444.91    399.51 o 
  -6   8  15      214.52      937.31    333.28 o 
  -4   8  15      222.93      922.48    323.35 o 
  -2   8  15     1858.53     2320.82    441.54 o 
   0   8  15      901.21     1452.63    289.72 o 
 -26   0  16      153.73     1259.53    670.33 o 
 -24   0  16     4426.00     4479.26   1015.36 o 
 -22   0  16     8125.09     7874.15   1223.89 o 
 -20   0  16     4451.19     3322.10    947.11 o 
 -18   0  16     1235.63      806.83    733.27 o 
 -16   0  16    21384.65    21453.74   1105.83 o 
 -14   0  16     6979.75     7096.84    848.91 o 
 -12   0  16      423.23      472.22    497.92 o 
 -10   0  16    17421.85    17964.65   1477.92 o 
  -8   0  16    22515.82    22090.50   1600.39 o 
  -6   0  16      155.67     -142.04    432.94 o 
  -4   0  16    29720.70    26309.61   1239.81 o 
  -2   0  16    38972.35    41890.58   2185.41 o 
   0   0  16      178.10      265.48    438.13 o 
   2   0  16     3933.45     4366.45    806.83 o 
   4   0  16      289.40      470.12    467.96 o 
   6   0  16     2189.04     2374.31    619.07 o 
   8   0  16       14.93      -33.86    386.08 o 
  10   0  16    25008.08    21914.45   3243.61 o 
  12   0  16     4928.96     4368.55    674.27 o 
  14   0  16     3747.33     4190.63   2032.99 o 
 -27   1  16     5227.62     4885.25    678.00 o 
 -25   1  16     1796.24     2262.67    509.28 o 
 -23   1  16     1411.14      885.69    629.39 o 
 -21   1  16     1330.81     1512.21    515.63 o 
 -19   1  16      111.40      588.79    357.01 o 
 -17   1  16    12422.82    11469.64    738.94 o 
 -15   1  16       24.44      -55.32    310.21 o 
 -13   1  16     9040.38    10393.75    617.75 o 
 -11   1  16     1541.16     2482.40    916.14 o 
  -9   1  16     5222.52     4902.93    424.45 o 
  -7   1  16     6370.23     6141.18    445.84 o 
  -5   1  16    19865.71    17575.67   1554.53 o 
  -3   1  16     9657.95     9671.68    750.39 o 
  -1   1  16     4991.32     4937.28    642.00 o 
   1   1  16      318.73      754.45    441.70 o 
   3   1  16       28.15     -174.07    376.85 o 
   5   1  16      405.77      549.58    425.19 o 
   7   1  16     5494.04     5397.99    628.60 o 
   9   1  16     2679.38     2832.83    504.01 o 
  11   1  16     3332.20     3410.50    422.83 o 
  13   1  16      248.52      791.91    268.00 o 
  15   1  16     1385.00     2371.84    331.60 o 
 -26   2  16    11914.24    10566.53    843.69 o 
 -24   2  16      393.11      869.80    478.90 o 
 -22   2  16      302.76      595.91    386.84 o 
 -20   2  16      693.52     1533.39    386.94 o 
 -18   2  16     3425.52     3423.71    896.69 o 
 -16   2  16        3.15      242.90    266.54 o 
 -14   2  16    12028.54    10690.44    598.26 o 
 -12   2  16     8136.47     7953.86    492.03 o 
 -10   2  16      878.10     1272.43    346.69 o 
  -8   2  16     9712.96     9199.06    577.81 o 
  -6   2  16     6991.10     6806.31    546.31 o 
  -4   2  16     2208.22     2315.96    427.71 o 
  -2   2  16     2304.02     2042.89    406.51 o 
   0   2  16     2449.12     2022.81    406.32 o 
   2   2  16     2039.30     2354.02    522.78 o 
   4   2  16      415.54      919.11    433.79 o 
   6   2  16     2317.99     2313.39    523.40 o 
   8   2  16     5593.38     5039.82    610.92 o 
  10   2  16        3.35      420.49    341.44 o 
  12   2  16    10504.05     9727.55   1043.77 o 
  14   2  16      153.02      806.80    310.90 o 
 -25   3  16      674.13     1143.92    381.62 o 
 -23   3  16     9548.43     8737.77    819.11 o 
 -21   3  16     1234.32     2038.41    516.69 o 
 -19   3  16        0.52      274.58    244.10 o 
 -17   3  16      366.17      218.60    281.40 o 
 -15   3  16    19637.29    17530.57    731.76 o 
 -13   3  16      347.62      663.18    321.09 o 
 -11   3  16    15229.39    15473.83   1063.81 o 
  -9   3  16     1180.05     1028.14    366.52 o 
  -7   3  16     1800.25     2179.97    433.83 o 
  -5   3  16      981.18      826.10    380.57 o 
  -3   3  16     9590.86     9053.27    691.18 o 
  -1   3  16      308.99      590.63    352.64 o 
   1   3  16     1208.99     1353.70    379.65 o 
   3   3  16     2185.68     2204.38    394.28 o 
   5   3  16    16726.85    15204.34   1260.84 o 
   7   3  16      245.13      111.13    337.99 o 
   9   3  16     9949.85    10260.49   1038.61 o 
  11   3  16     2116.16     2265.03    440.29 o 
  13   3  16       12.73      862.29    327.19 o 
 -24   4  16     1587.01     2056.60    280.92 o 
 -22   4  16      944.27     1661.93    262.65 o 
 -20   4  16     1254.81     1677.56    291.81 o 
 -18   4  16       45.21      719.61    289.41 o 
 -16   4  16     3947.79     3807.05    468.22 o 
 -14   4  16     2123.65     1934.17    400.81 o 
 -12   4  16     7133.60     6513.10    671.65 o 
 -10   4  16      170.05      229.64    349.78 o 
  -8   4  16      281.48      290.99    315.77 o 
  -6   4  16       77.08      -88.02    306.87 o 
  -4   4  16      131.90      373.72    346.39 o 
  -2   4  16     7134.99     5805.27    543.14 o 
   0   4  16       35.42        1.95    302.99 o 
   2   4  16     1580.37     2218.64    409.45 o 
   4   4  16     4175.38     4387.60    473.44 o 
   6   4  16     1461.69     1705.70    441.36 o 
   8   4  16     2168.65     1967.05    465.23 o 
  10   4  16     1100.21     2822.55   1663.14 o 
  12   4  16     1119.22     1065.02    391.16 o 
 -23   5  16     2057.10     2575.73    324.88 o 
 -21   5  16     4520.70     4492.83    588.19 o 
 -19   5  16     1397.32     2450.70    338.56 o 
 -17   5  16     1041.53     1289.10    271.07 o 
 -15   5  16      392.39      424.07    340.62 o 
 -13   5  16    11780.62    10868.51    856.98 o 
 -11   5  16      307.57      400.35    358.09 o 
  -9   5  16       59.38      363.19    356.70 o 
  -7   5  16      701.95      779.48    319.42 o 
  -5   5  16    12294.16    11999.97   1350.84 o 
  -3   5  16     2945.34     3547.02    448.39 o 
  -1   5  16    16241.73    14853.22   1081.81 o 
   1   5  16      222.69      453.89    304.08 o 
   3   5  16     2793.63     2975.53    392.58 o 
   5   5  16      766.77     1783.52    367.87 o 
   7   5  16     5788.63     5851.22    476.69 o 
   9   5  16        3.07      883.33    321.24 o 
 -20   6  16      502.84     1110.98    260.74 o 
 -18   6  16     1043.55     1440.16    349.28 o 
 -16   6  16      999.99     1358.33    387.44 o 
 -14   6  16      623.76      714.67    338.21 o 
 -12   6  16      975.94     1507.26    384.61 o 
 -10   6  16      229.66      396.00    298.53 o 
  -8   6  16     2141.32     1939.88    433.97 o 
  -6   6  16       44.17      138.39    313.67 o 
  -4   6  16     2339.76     3544.97    434.22 o 
  -2   6  16     3889.14     4494.90    483.77 o 
   0   6  16      273.62      697.52    275.29 o 
   2   6  16     1610.90     1893.75    315.88 o 
   4   6  16     1184.24     1726.86    320.32 o 
   6   6  16      191.07     1286.31    276.57 o 
   8   6  16       27.54     1182.94    526.26 o 
 -15   7  16     2138.23     2149.35    386.70 o 
 -13   7  16      833.07     1404.32    418.94 o 
 -11   7  16      366.28     1158.25    340.75 o 
  -9   7  16        0.42      285.17    301.70 o 
  -7   7  16      659.65     1153.67    362.35 o 
  -5   7  16      735.75     1259.46    374.28 o 
  -3   7  16     2888.87     3551.81    625.62 o 
  -1   7  16      191.00     1193.15    278.72 o 
   1   7  16      688.90     1620.05    286.07 o 
   3   7  16      365.00     1292.47    300.68 o 
 -25   1  17       79.85      483.80    404.93 o 
 -23   1  17        1.62      172.89    548.25 o 
 -21   1  17     2744.00     3073.01    603.47 o 
 -19   1  17      418.25      680.29    315.98 o 
 -17   1  17     2139.08     1895.76    446.71 o 
 -15   1  17     1894.20     2190.62    413.02 o 
 -13   1  17     4786.08     4620.20    498.97 o 
 -11   1  17     4603.37     5498.82    532.42 o 
  -9   1  17    13103.58    13962.97    659.03 o 
  -7   1  17     4605.89     4999.61    602.91 o 
  -5   1  17      230.23      315.03    420.64 o 
  -3   1  17      417.13      373.37    398.36 o 
  -1   1  17     6252.52     5451.38    605.39 o 
   1   1  17     2730.64     2527.57    515.88 o 
   3   1  17     1019.32      680.05    475.28 o 
   5   1  17      169.07     -155.33    384.14 o 
   7   1  17     1640.53     1182.14    430.93 o 
   9   1  17     8214.62     7638.03    697.82 o 
  11   1  17     8443.04     7987.17    712.58 o 
  13   1  17       80.21     1144.36    363.00 o 
 -26   2  17      205.16     1111.12    372.41 o 
 -24   2  17      668.64      946.61    553.94 o 
 -22   2  17       23.38      685.89    352.58 o 
 -20   2  17     2115.86     2502.59    413.42 o 
 -18   2  17     2829.94     1813.09    759.81 o 
 -16   2  17     3871.09     3732.28    544.74 o 
 -14   2  17      560.22      467.70    454.48 o 
 -12   2  17     2754.73     3472.12    380.66 o 
 -10   2  17     1739.56     1467.77    364.03 o 
  -8   2  17       97.01      -98.69    296.77 o 
  -6   2  17     2835.56     3162.54    459.34 o 
  -4   2  17      868.71      607.60    348.21 o 
  -2   2  17      984.86      867.92    346.89 o 
   0   2  17      766.07      701.45    430.70 o 
   2   2  17     1019.11     1056.78    446.36 o 
   4   2  17     2205.94     2516.81    502.85 o 
   6   2  17     2354.35     2257.21    500.59 o 
   8   2  17        4.38      793.82    389.66 o 
  10   2  17       65.65      862.69    322.48 o 
  12   2  17      119.59      426.37    290.52 o 
 -25   3  17       50.52     1160.51    340.88 o 
 -23   3  17      807.18     1130.16    419.76 o 
 -21   3  17       15.75      508.02    382.85 o 
 -19   3  17    10288.51     9959.36    819.68 o 
 -17   3  17       38.16      740.26    270.67 o 
 -15   3  17      438.81     1178.92    326.25 o 
 -13   3  17       17.15      227.64    261.85 o 
 -11   3  17      741.74      981.12    336.82 o 
  -9   3  17      402.75      638.94    338.95 o 
  -7   3  17     1497.49     1200.08    368.83 o 
  -5   3  17     8915.58     8956.86    861.49 o 
  -3   3  17      663.28      685.97    353.05 o 
  -1   3  17      485.37      783.05    366.82 o 
   1   3  17     4308.40     3856.73    455.02 o 
   3   3  17       49.05      221.77    387.54 o 
   5   3  17     2508.91     2642.87    488.25 o 
   7   3  17      838.86     1705.77    413.20 o 
   9   3  17      810.55     1463.41    375.58 o 
  11   3  17       30.56      644.40    304.94 o 
 -22   4  17     8152.19     9165.64    693.70 o 
 -20   4  17      525.91     1564.15    317.55 o 
 -18   4  17      127.96      476.84    339.52 o 
 -16   4  17     8585.81     8309.99    792.53 o 
 -14   4  17     2937.99     2816.19    474.83 o 
 -12   4  17     2221.13     2127.84    455.45 o 
 -10   4  17     1839.67     1294.43    418.38 o 
  -8   4  17     7859.67     6901.97    972.25 o 
  -6   4  17        6.64      112.01    312.85 o 
  -4   4  17    15251.45    14460.82    991.08 o 
  -2   4  17     6547.73     6976.16    575.14 o 
   0   4  17      452.77      809.02    315.09 o 
   2   4  17        0.58      342.57    269.22 o 
   4   4  17    15652.74    15645.72   1878.53 o 
   6   4  17      656.03     1588.95    412.16 o 
   8   4  17     4573.13     3832.06   1028.63 o 
  10   4  17       88.32      808.68    304.06 o 
 -21   5  17     1072.02     1937.95    482.57 o 
 -19   5  17     1601.17     2070.69    385.33 o 
 -17   5  17      943.32     1888.91    496.70 o 
 -15   5  17      493.27      425.96    314.62 o 
 -13   5  17        7.74      687.86    341.49 o 
 -11   5  17     1476.99     1411.96    416.30 o 
  -9   5  17     1303.81     1145.52    395.99 o 
  -7   5  17     4393.98     5222.44    837.75 o 
  -5   5  17     1636.53     2094.69    369.78 o 
  -3   5  17      240.18      982.60    297.98 o 
  -1   5  17      265.97      828.29    302.96 o 
   1   5  17     2342.63     3093.19    399.51 o 
   3   5  17     2337.35     2311.93    503.40 o 
   5   5  17     3201.45     5089.28    528.43 o 
   7   5  17     1191.87     1375.92    387.14 o 
 -18   6  17     2234.25     2114.97    351.38 o 
 -16   6  17     1545.39     1474.80    669.73 o 
 -14   6  17     2590.18     2769.82    467.05 o 
 -12   6  17     1903.51     1703.10    413.48 o 
 -10   6  17     2723.43     2727.74    453.28 o 
  -8   6  17     1493.95     1659.08    391.29 o 
  -6   6  17     7294.85     6535.37    658.14 o 
  -4   6  17     1408.63     1258.78    419.85 o 
  -2   6  17     1859.63     2675.56    373.82 o 
   0   6  17     1193.82     1981.05    317.55 o 
   2   6  17     7007.51     7629.09    831.06 o 
   4   6  17       59.32      864.08    245.03 o 
 -13   7  17     1661.02     1509.77    560.38 o 
 -11   7  17        0.38     1067.42    380.40 o 
  -9   7  17    11004.54    10307.41   1371.92 o 
  -7   7  17      118.08     1080.13    318.04 o 
  -5   7  17      298.29     1740.73    476.43 o 
  -3   7  17     1077.02     1607.46    346.50 o 
  -1   7  17     2536.89     2846.38    340.45 o 
 -24   0  18     1924.36     2641.91    747.68 o 
 -22   0  18    10731.70    10355.30   1201.14 o 
 -20   0  18     2295.93     2180.86    743.13 o 
 -18   0  18      506.06      918.30    644.55 o 
 -16   0  18     5571.66     6423.94    765.33 o 
 -14   0  18    16239.81    17656.36   1379.34 o 
 -12   0  18     2400.76     2633.58    598.76 o 
 -10   0  18    14905.79    15287.02    980.76 o 
  -8   0  18     6431.04     6374.67    749.09 o 
  -6   0  18      682.51      671.85    818.20 o 
  -4   0  18      877.26     1189.77    863.70 o 
  -2   0  18    25929.70    27696.79   1921.52 o 
   0   0  18      548.01     -359.43    651.38 o 
   2   0  18     4028.08     4760.59   1156.40 o 
   4   0  18     1824.54     2111.10    872.04 o 
   6   0  18     4600.87     4930.44   1088.16 o 
   8   0  18     1418.47      662.75    771.95 o 
  10   0  18    17523.88    19137.13   1653.84 o 
 -25   1  18     5504.40     5272.86    700.89 o 
 -23   1  18     1692.09     1990.53    687.77 o 
 -21   1  18     2256.17     2426.03    511.26 o 
 -19   1  18     1127.14     1559.63    325.69 o 
 -17   1  18     7448.02     8129.82    669.38 o 
 -15   1  18     3618.64     4335.12    445.86 o 
 -13   1  18     3882.79     4587.09    499.71 o 
 -11   1  18     2305.26     2867.49    420.82 o 
  -9   1  18      389.33      455.70    381.01 o 
  -7   1  18     2047.44     2723.34    507.72 o 
  -5   1  18     8238.49     9885.21    697.59 o 
  -3   1  18     3599.51     3428.38    728.12 o 
  -1   1  18     3866.33     3901.41    755.17 o 
   1   1  18     2289.90     2743.08    687.82 o 
   3   1  18        5.00      165.84    330.25 o 
   5   1  18       14.67      943.48    357.45 o 
   7   1  18      503.72      934.04    389.63 o 
   9   1  18     5108.45     4720.70    558.03 o 
  11   1  18     3278.74     4039.54    491.15 o 
 -24   2  18     4932.58     5041.79    741.50 o 
 -22   2  18      792.81     1350.54    386.06 o 
 -20   2  18     3601.12     3635.34    463.68 o 
 -18   2  18     3100.46     3822.07    618.89 o 
 -16   2  18      657.78     1117.19    322.88 o 
 -14   2  18     2388.60     2698.86    427.80 o 
 -12   2  18    19449.62    19965.35   1178.52 o 
 -10   2  18      409.52      247.69    358.32 o 
  -8   2  18     2828.29     3087.18    524.07 o 
  -6   2  18      799.76      596.78    337.15 o 
  -4   2  18     5133.47     5489.37    521.93 o 
  -2   2  18      146.43     -142.80    347.16 o 
   0   2  18    15646.87    15296.94   1523.73 o 
   2   2  18      160.53      498.95    384.87 o 
   4   2  18      444.54      467.20    360.88 o 
   6   2  18       24.04      349.88    328.09 o 
   8   2  18    11508.92    13029.65    919.79 o 
  10   2  18        7.73      954.29    317.96 o 
 -23   3  18     7830.12     8277.33   2361.34 o 
 -21   3  18        8.80      979.29    532.01 o 
 -19   3  18     1134.51     1392.27    497.40 o 
 -17   3  18      770.94     1531.88    353.20 o 
 -15   3  18    11789.00    11295.04    571.07 o 
 -13   3  18      183.38      312.91    299.12 o 
 -11   3  18     3825.13     3906.55    517.37 o 
  -9   3  18     4157.33     3980.63    442.42 o 
  -7   3  18      714.30      403.92    304.88 o 
  -5   3  18      554.65      671.26    330.72 o 
  -3   3  18     5900.98     5860.57    538.30 o 
  -1   3  18     4571.37     4555.71    480.58 o 
   1   3  18        5.74      352.76    335.43 o 
   3   3  18     8196.85     8508.77    818.25 o 
   5   3  18     6298.52     5864.88    650.13 o 
   7   3  18       35.96      909.68    346.22 o 
   9   3  18     4726.46     5587.36    739.98 o 
 -22   4  18     3462.41     4133.47    794.69 o 
 -20   4  18      537.54      967.61    242.48 o 
 -18   4  18        0.89      552.13    221.92 o 
 -16   4  18      841.15     1634.16    365.42 o 
 -14   4  18      133.19     1056.38    343.21 o 
 -12   4  18     1964.50     2019.48    413.88 o 
 -10   4  18      821.45      827.81    340.55 o 
  -8   4  18       23.56      470.58    272.19 o 
  -6   4  18      377.12      858.33    296.14 o 
  -4   4  18      129.27      805.06    296.42 o 
  -2   4  18     3857.93     4208.66    471.37 o 
   0   4  18     1112.72     1050.42    387.51 o 
   2   4  18     2374.22     3005.06    384.53 o 
   4   4  18       90.58      542.75    321.05 o 
   6   4  18     2714.37     3976.07    543.71 o 
   8   4  18      853.61      870.52    564.17 o 
 -19   5  18      827.89     1543.27    349.31 o 
 -17   5  18     3858.43     6178.57   1655.05 o 
 -15   5  18      169.61      667.79    290.31 o 
 -13   5  18     2648.05     2604.24    438.32 o 
 -11   5  18       28.27      824.00    324.54 o 
  -9   5  18      268.20      693.93    417.90 o 
  -7   5  18      262.62     1473.30    280.08 o 
  -5   5  18     9236.57     9599.42   1271.49 o 
  -3   5  18      722.31     1500.56    335.90 o 
  -1   5  18     1449.17     1996.07    325.92 o 
   1   5  18     6413.30     8179.59   1106.87 o 
   3   5  18     1687.57     1941.27    308.59 o 
   5   5  18       54.66      298.06    460.58 o 
 -14   6  18      188.19      767.67    345.79 o 
 -12   6  18      237.77      575.54    283.83 o 
 -10   6  18      746.21     1324.33    331.17 o 
  -8   6  18      930.70     1708.71    357.75 o 
  -6   6  18      504.23     1504.32    616.95 o 
  -4   6  18        9.72      711.97    238.48 o 
  -2   6  18     2976.70     3809.71    425.47 o 
   0   6  18       41.87      994.64    341.26 o 
 -23   1  19     2055.62     2593.37    683.98 o 
 -21   1  19     1145.23     1334.71    410.83 o 
 -19   1  19     3015.13     3983.11    562.81 o 
 -17   1  19      117.58      748.75    346.78 o 
 -15   1  19       59.75      651.67    257.21 o 
 -13   1  19     7621.00     8814.92    525.08 o 
 -11   1  19     3899.69     4447.09    549.30 o 
  -9   1  19      509.12      877.44    467.01 o 
  -7   1  19      268.81      338.75    301.80 o 
  -5   1  19      715.41     1056.41    553.80 o 
  -3   1  19     4628.18     6015.60    881.90 o 
  -1   1  19     3049.59     3534.22    703.50 o 
   1   1  19     1852.10     2500.30    605.52 o 
   3   1  19      208.67      437.83    458.92 o 
   5   1  19     1569.83     2463.81    573.01 o 
   7   1  19     4496.49     5815.76    766.70 o 
 -22   2  19        3.43     1099.22    367.99 o 
 -20   2  19      151.68      974.96    993.75 o 
 -18   2  19     1383.00     2117.08    446.97 o 
 -16   2  19     1034.11     1585.03    342.32 o 
 -14   2  19       39.06      365.87    379.20 o 
 -12   2  19      325.75     1153.05    361.21 o 
 -10   2  19      240.24     1323.71    367.30 o 
  -8   2  19      425.55     1333.87    380.97 o 
  -6   2  19     5350.26     5427.18    582.82 o 
  -4   2  19       43.12      532.24    950.52 o 
  -2   2  19       33.57      427.60    330.01 o 
   0   2  19     2004.17     2302.37    428.43 o 
   2   2  19     5859.46     6951.76    680.72 o 
   4   2  19     1593.19     2036.52    482.14 o 
   6   2  19     1368.60     1814.02    647.15 o 
   8   2  19      753.15     1196.35    361.81 o 
 -21   3  19      700.52     1649.65    351.48 o 
 -19   3  19     4356.92     4861.62    711.22 o 
 -17   3  19      548.34     1152.31    437.90 o 
 -15   3  19        1.15      724.84    388.31 o 
 -13   3  19     1137.88     1011.82    426.68 o 
 -11   3  19     4885.56     6472.17    563.35 o 
  -9   3  19        7.77      440.51    321.70 o 
  -7   3  19      646.40     1176.77    288.25 o 
  -5   3  19     4876.40     5229.84    602.08 o 
  -3   3  19       20.89      199.05    252.34 o 
  -1   3  19      658.25     1391.73    393.20 o 
   1   3  19     3182.84     3602.35    523.35 o 
   3   3  19      254.76      836.77    369.00 o 
   5   3  19       12.02     1883.41    742.59 o 
   7   3  19     3699.30     2860.29    789.39 o 
 -18   4  19       62.87     1193.41    415.56 o 
 -16   4  19    10224.70    10435.98    773.80 o 
 -14   4  19     1477.85     1842.65    387.34 o 
 -12   4  19      332.66     1376.51    405.14 o 
 -10   4  19        5.52      886.60    324.95 o 
  -8   4  19     7353.04     7905.72    696.76 o 
  -6   4  19       48.77      616.27    252.99 o 
  -4   4  19     3622.81     4281.06    444.75 o 
  -2   4  19      398.29     1043.45    289.88 o 
   0   4  19     4616.29     5806.13    459.81 o 
   2   4  19     1227.93     1516.90    442.11 o 
   4   4  19     7811.58     8767.24    773.70 o 
 -15   5  19     2083.63     2692.74    417.41 o 
 -13   5  19        4.46      694.57    401.53 o 
 -11   5  19      634.92     1025.30    436.91 o 
  -9   5  19      782.02     1061.19    318.65 o 
  -7   5  19     1504.88     2054.51    394.60 o 
  -5   5  19     1640.02     2406.29    318.65 o 
  -3   5  19      167.87     1041.08    257.08 o 
  -1   5  19       17.33      815.43    251.23 o 
   1   5  19     1263.82     2302.88    318.06 o 
  -8   6  19       91.49     1102.96    276.59 o 
  -6   6  19    10497.40     9460.84    784.36 o 
 -20   0  20      224.91      976.69    591.47 o 
 -18   0  20     1700.83     2654.80    636.21 o 
 -16   0  20      171.18     1984.30    398.15 o 
 -14   0  20    15485.54    16794.92    971.94 o 
 -12   0  20      137.44      567.84    330.19 o 
 -10   0  20     4394.78     5556.80   1104.84 o 
  -8   0  20      448.16      259.34    616.50 o 
  -6   0  20      864.86     1626.55    767.40 o 
  -4   0  20     2463.10     3030.91    884.93 o 
  -2   0  20     3580.50     3747.50   1022.18 o 
   0   0  20      101.80      931.95    785.60 o 
   2   0  20       39.97      464.08    532.32 o 
   4   0  20     3396.19     4602.10    978.20 o 
   6   0  20     3061.01     3681.53    956.97 o 
 -21   1  20      860.36     1794.55    390.70 o 
 -19   1  20     2414.11     2247.05    405.32 o 
 -17   1  20     1553.92     2156.13    516.43 o 
 -15   1  20     2239.16     2426.93    365.17 o 
 -13   1  20     4992.20     7180.67    590.37 o 
 -11   1  20     3926.94     5555.79    596.19 o 
  -9   1  20       23.67      401.42    407.75 o 
  -7   1  20     2363.23     3282.07    645.78 o 
  -5   1  20     1347.94     1362.29    525.65 o 
  -3   1  20     1187.90     1299.82    658.20 o 
  -1   1  20      566.84      737.76    531.53 o 
   1   1  20     3396.26     4011.80    700.00 o 
   3   1  20       43.53      419.87    450.07 o 
   5   1  20      189.14      800.50    404.93 o 
 -20   2  20     5673.75     6319.00    653.42 o 
 -18   2  20       30.80      845.16    418.58 o 
 -16   2  20     4238.55     4975.27    667.32 o 
 -14   2  20       28.90      986.13    406.79 o 
 -12   2  20    14657.79    15797.47    785.76 o 
 -10   2  20      443.35     1339.92    348.39 o 
  -8   2  20      150.93      845.60    433.27 o 
  -6   2  20      303.54      698.10    461.33 o 
  -4   2  20     5703.13     6709.45    888.72 o 
  -2   2  20      724.24     1686.38    527.92 o 
   0   2  20     9648.60    11584.83    929.42 o 
   2   2  20     2263.28     3505.36    663.28 o 
   4   2  20      235.08     1197.07    413.06 o 
 -19   3  20      511.39     1543.40    722.28 o 
 -17   3  20     5426.73     6351.11   1837.35 o 
 -15   3  20     6990.38     6595.41   1190.53 o 
 -13   3  20      308.52     1080.38    432.17 o 
 -11   3  20     1772.52     2109.93    498.85 o 
  -9   3  20     5544.08     6289.48    629.36 o 
  -7   3  20     1289.29     1920.05    386.35 o 
  -5   3  20      427.54      993.47    260.79 o 
  -3   3  20      615.02     1353.37    362.96 o 
  -1   3  20    12781.89    12697.93    866.26 o 
   1   3  20       28.82      849.39    350.28 o 
   3   3  20     8577.32     8744.32   1226.72 o 
 -16   4  20        3.91      723.38    467.11 o 
 -14   4  20      661.41     2004.98    473.11 o 
 -12   4  20     1106.90     1759.12    338.07 o 
 -10   4  20     1197.35     1537.05    343.79 o 
  -8   4  20       75.53      568.24    244.19 o 
  -6   4  20      379.98     1004.04    265.31 o 
  -4   4  20      714.14     1597.61    284.22 o 
  -2   4  20     2048.44     2597.37    430.75 o 
   0   4  20      603.51     1674.06    404.92 o 
 -11   5  20     2229.42     2824.32    429.90 o 
  -9   5  20     2269.57     2682.06    412.80 o 
  -7   5  20     5045.14     5692.83   1041.94 o 
  -5   5  20     3801.47     4241.64    424.88 o 
 -17   1  21     1190.84     1716.26    348.94 o 
 -15   1  21     4442.97     5177.32    679.81 o 
 -13   1  21     1246.65     2579.78    379.83 o 
 -11   1  21      807.51     1554.94    445.05 o 
  -9   1  21      213.58      712.41    447.02 o 
  -7   1  21     1778.57     2508.62    553.43 o 
  -5   1  21     1143.00     1982.92    549.25 o 
  -3   1  21     6040.90     6684.47    872.76 o 
  -1   1  21      672.10     1523.17    583.86 o 
   1   1  21      146.33     1130.97    465.05 o 
 -16   2  21      676.03     2618.12    912.61 o 
 -14   2  21      414.06     1465.98    479.62 o 
 -12   2  21       27.26     1267.03    315.79 o 
 -10   2  21      677.50     1816.77    413.38 o 
  -8   2  21      390.76      905.67    396.15 o 
  -6   2  21     1780.77     3181.75    612.27 o 
  -4   2  21     1068.25     1576.14    518.96 o 
  -2   2  21      566.69     1928.79    535.66 o 
   0   2  21     1627.73     2900.62    603.21 o 
 -15   3  21      289.05     1333.25    385.96 o 
 -13   3  21     1971.62     3489.93    548.59 o 
 -11   3  21     1337.54     1998.74    646.07 o 
  -9   3  21      778.30     2426.68    391.68 o 
  -7   3  21       67.25      789.59    411.57 o 
  -5   3  21     1698.84     2393.24    560.08 o 
  -3   3  21      120.82     1187.58    436.17 o 
  -1   3  21      479.36     1469.42    429.57 o 
  -8   4  21     7400.52     8872.39   1310.75 o 
  -6   4  21      409.42      430.71    374.60 o 
 -14   0  22     8036.35    11479.85   1193.56 o 
 -12   0  22      693.71     1593.94    581.61 o 
 -10   0  22     1274.24     1879.82    614.22 o 
  -8   0  22     6834.48     8370.08   1289.86 o 
  -6   0  22      257.03      505.03    573.27 o 
  -4   0  22     6674.36     7218.98   1276.21 o 
 -13   1  22     1145.14     2970.57    508.15 o 
 -11   1  22     2879.36     4632.26    643.24 o 
  -9   1  22     1234.11     2798.69    542.55 o 
  -7   1  22     1678.59     3114.66    611.83 o 
  -5   1  22      201.18      513.08    414.94 o 
  -3   1  22     1701.50     2702.55    587.34 o 
 -12   2  22     4132.36     5770.64   1063.89 o 
 -10   2  22     2138.12     3526.36    589.18 o 
  -8   2  22       34.31      903.30    436.66 o 
  -6   2  22     1809.57     2729.44    546.01 o 
                                                 
